# Supplementary material for: Metabolic Consequences of Chronic Alcohol Abuse in Non-Smokers: A Pilot Study
Source: PLoS One. 2015 Jun 23;10(6):e0129570. doi: 10.1371/journal.pone.0129570 (PMC4477879; doi:10.1371/journal.pone.0129570)
Supplement: S1 Table — Data containing the m/z and retention times are presented in an Excel spreadsheet. Samples were ran in triplicate. Samples for the 10 nonsmoking AUD subjects are designated “E” and the 10 nonsmoking controls as “N”. (XLSX) [file pone.0129570.s001.xlsx]

## Sheet: AE
mz	time	mz.min	mz.max	E20-1-1.cdf	E20-1-3.cdf	E20-1-5.cdf	E21061-1.cdf	E21061-3.cdf	E21061-5.cdf	E21081-1.cdf	E21081-3.cdf	E21081-5.cdf	E40-1.cdf	E40-3.cdf	E40-5.cdf	E60-1.cdf	E60-3.cdf	E60-5.cdf	E61-1.cdf	E61-3.cdf	E61-5.cdf	E62-1.cdf	E62-3.cdf	E62-5.cdf	E63-1.cdf	E63-3.cdf	E63-5.cdf	E64-1.cdf	E64-3.cdf	E64-5.cdf	E66-1.cdf	E66-3.cdf	E66-5.cdf	N12-1.cdf	N12-3.cdf	N12-5.cdf	N13-1.cdf	N13-3.cdf	N13-5.cdf	N14-1.cdf	N14-3.cdf	N14-5.cdf	N15-1.cdf	N15-3.cdf	N15-5.cdf	N16-1.cdf	N16-3.cdf	N16-5.cdf	N17-1.cdf
105.042	83.8368	105.042	105.042	1.26314e+06	739801	596094	1.01477e+06	992158	775954	975499	685590	410169	1.276e+06	1.21114e+06	1.08805e+06	1.14076e+06	965736	366885	580512	445126	605394	583482	660087	635706	638431	822913	704990	1.35247e+06	1.3347e+06	1.0087e+06	667613	440014	438832	463534	475485	462417	661131	587741	444690	425444	98379.3	41713.5	276437	456358	265127	413061	587667	328327	451689
115.953	152.37	115.947	115.958	308729	170722	123176	93616.9	405865	794396	337988	510527	91343.8	1.67662e+06	48803.3	0	759184	165028	862125	117793	29819.7	396050	816166	68811.5	223884	225601	361713	216761	192032	345468	259838	510323	780667	121530	1.95551e+06	963246	519643	478789	506180	142230	379862	152657	1.08203e+06	46466.8	0	69841.3	92139.3	365102	118592	185067
115.953	481.348	115.947	115.958	387558	96465.4	172526	204088	94276.9	45884.9	190824	551746	201800	184763	181004	0	46958.3	177787	101635	114363	22211.4	121568	264906	35331.2	326014	502321	185216	295677	365241	252816	113735	473863	465656	139445	1.74648e+06	382946	75191.4	382429	127849	88801.7	219285	119245	137947	225269	0	236828	328756	183803	120620	47152.2
115.961	86.1651	115.958	115.964	158721	328004	418571	0	0	0	1.02395e+06	0	214182	0	373377	831607	0	546690	1.13511e+06	0	0	65068.2	310677	0	0	324490	0	691243	0	0	310541	0	0	621147	2.90124e+06	1.54233e+06	623011	0	0	1.1691e+06	319072	0	753589	0	0	252972	116177	0	0	0
115.961	441.812	115.958	115.964	448611	224689	152548	0	0	341165	218334	0	401275	0	383634	0	0	201229	0	0	0	185429	525810	0	0	86270.2	0	499491	0	0	323110	0	0	769121	0	1.86651e+06	0	0	0	0	408565	0	221550	0	190471	101816	697722	0	0	0
115.968	83.656	115.965	115.972	592168	1.42728e+06	653778	1.41935e+06	2.37467e+06	1.21162e+06	2.03782e+06	1.18938e+06	323373	0	749834	2.2546e+06	1.65093e+06	885450	3.10953e+06	483756	1.01399e+06	577338	392710	211821	1.31814e+06	1.64225e+06	444367	397787	842410	1.05574e+06	761760	560199	435372	528663	1.93143e+06	2.97014e+06	1.72075e+06	881200	996047	1.9852e+06	593167	556667	1.629e+06	825938	776182	895169	386573	426394	478682	784500
115.968	334.726	115.966	115.971	1.07265e+06	1.29757e+06	592899	588512	2.67953e+06	955949	0	605356	915734	414656	513816	2.70934e+06	803007	480066	0	871300	346398	562643	1.30919e+06	626139	703398	779550	2.01024e+06	383387	0	328832	1.17206e+06	857313	1.01065e+06	319880	0	0	0	1.48375e+06	576582	159215	1.19986e+06	1.00919e+06	628558	368114	1.11745e+06	0	181044	1.51718e+06	724521	364712
115.969	546.09	115.966	115.972	186098	0	548651	387957	537468	381712	1.59912e+06	704373	253663	0	368622	842945	754924	857484	406095	2.00613e+06	396269	661424	167714	811656	305777	445912	939399	1.23353e+06	719113	590460	894937	0	1.23331e+06	305677	3.28676e+06	0	0	1.00247e+06	0	993814	1.17307e+06	352227	466872	458552	1.08468e+06	462551	1.71158e+06	1.61659e+06	1.14054e+06	842367
115.976	102.849	115.973	115.979	534569	622965	1.16393e+06	0	0	1.98528e+06	0	1.20705e+06	0	0	796028	1.72804e+06	0	3.90722e+06	0	0	0	0	646374	319279	0	1.57514e+06	0	386031	862219	476576	955322	506953	530379	1.08848e+06	0	3.2708e+06	5.12068e+06	0	1.1241e+06	0	803420	0	2.06575e+06	865994	4.93519e+06	918537	465939	385281	794422	337620
115.976	505.472	115.972	115.979	1.02546e+06	310964	456638	0	0	1.15806e+06	0	2.00927e+06	0	0	0	0	0	0	0	0	0	0	1.45285e+06	192603	0	1.13878e+06	0	1.42149e+06	706921	0	0	1.5687e+06	464339	1.71089e+06	0	2.17145e+06	2.20749e+06	0	0	0	1.25959e+06	0	887695	511746	0	0	1.2114e+06	648141	374436	502911
115.983	83.1968	115.98	115.987	2.048e+06	1.50871e+06	1.61933e+06	9.33565e+06	1.87694e+07	2.90062e+06	8.03748e+06	3.962e+06	3.29189e+06	3.21871e+06	1.7201e+06	687215	5.41112e+06	563405	3.58881e+06	1.74024e+06	1.21615e+06	1.71997e+06	1.00278e+06	1.15221e+06	2.53118e+06	941003	1.14829e+06	771660	2.12223e+06	1.99854e+06	1.43804e+06	898418	522051	737481	426830	0	0	3.42772e+06	2.22178e+06	2.80702e+06	1.91803e+06	2.48372e+06	6.00934e+06	2.55161e+06	1.59739e+07	1.97281e+06	362228	1.2709e+06	1.06836e+06	1.53432e+06
115.983	547.579	115.981	115.987	1.75718e+06	2.00576e+06	2.2732e+06	3.80009e+06	4.56221e+06	3.31833e+06	0	3.23363e+06	2.71222e+06	383967	541321	338655	483016	3.22942e+06	3.45149e+06	4.01258e+06	2.89869e+06	332324	1.81754e+06	472026	2.16492e+06	3.11459e+06	3.40195e+06	1.13646e+06	2.32163e+06	2.18773e+06	1.19028e+06	891160	2.06493e+06	1.75945e+06	117409	0	0	2.09643e+06	6.79195e+06	362138	1.31548e+06	4.05355e+06	1.31224e+06	817328	7.49087e+06	0	1.60673e+06	1.61314e+06	3.05686e+06	1.44198e+06
115.991	91.3882	115.987	115.994	659487	536790	555153	0	9.57868e+06	0	1.35676e+06	1.64809e+06	1.10893e+06	851922	505121	1.40081e+06	900040	915162	967584	0	369869	0	330918	0	0	0	100544	403087	386175	654597	737219	378241	1.01702e+06	436160	155623	330070	0	557747	0	0	576778	777338	337092	705693	0	1.24556e+06	2.31286e+06	2.00367e+06	482059	530430
115.991	495.151	115.989	115.994	897555	1.59654e+06	1.92473e+06	0	0	0	0	446003	1.05827e+06	0	337157	1.37651e+06	1.28014e+06	511806	651047	0	882948	0	0	0	0	0	490884	289645	342831	0	0	422087	1.00695e+06	484998	0	421758	0	754062	0	0	417065	397462	330657	592086	0	1.55008e+06	0	654440	1.35263e+06	403901
115.998	98.2152	115.994	116.001	394226	1.57025e+06	318644	2.40161e+06	662698	554670	722562	889808	549274	460037	838450	244053	490315	314845	370087	550786	346998	545353	775620	703720	320133	593593	406776	401271	258084	301753	323473	347627	359788	268707	223813	0	365579	687183	251523	248673	162579	391739	225802	361931	1.55372e+06	833953	597600	1.01848e+06	216232	348993
115.998	537.276	115.997	116	177823	329148	249528	1.36228e+06	0	472469	239387	348356	127164	258270	258302	291571	386079	343115	240705	170763	94260.6	242796	411465	179566	233120	384897	164178	182934	391568	179603	288917	152272	726209	411698	26847.6	0	0	190927	1.09873e+06	306264	219569	432509	221639	0	694359	0	0	313676	610403	503785
116.006	177.354	116.001	116.01	458300	798262	327927	1.063e+06	773490	627600	124648	848881	251935	438584	442664	447851	871007	495904	1.0983e+06	150368	252309	434114	432480	429748	468028	186439	536151	67636.4	964179	783999	1.23822e+06	363324	754613	68030	99369.1	99231.2	84875.7	939568	25879	427713	209236	738127	444853	355372	595603	110233	1.34988e+06	664526	359156	99523.4
116.006	504.707	116.002	116.009	152398	0	100945	0	119593	258401	199434	226045	262246	224646	159654	381635	70148.1	77899.2	479472	0	318508	321112	227132	188328	355061	217075	276117	32957.9	47390.2	248035	132547	44489	472693	247917	77281.4	73912.8	0	149227	0	380853	220558	83218.4	316783	265298	0	113984	29194.4	239731	173542	329621
116.014	43.2859	116.012	116.018	151891	60364.2	76215.5	46877	9077.3	26458.8	538844	0	70324.4	76384.8	117580	32048.5	25116.1	26741.3	21157.8	77926.4	70474.4	110850	9329.73	144741	149485	23297.3	4307.69	131186	88741.3	47284.7	47410.8	66600	57075	35457.6	44477.1	11919.8	29181.3	66290	62979.7	27391.6	87840.9	114245	40016.3	65793.2	52600.7	792506	110770	72668.7	99227.4	24161.7
116.014	189.36	116.011	116.017	132114	134119	112793	74497.6	73039.7	133159	15694.2	134114	254301	51645	89560.8	148095	168590	149618	42663.5	54991.3	123838	113779	26774.6	109774	47397.2	50526.1	141439	67242.5	144860	58895.6	85067.4	109667	29795.7	189438	109749	23897.6	12620.9	26135.8	79288	125456	47641	38548.2	74714.6	45003.6	50969.1	141281	159580	88762.4	97021.8	319948
116.014	440.786	116.011	116.018	52511.1	55076.6	208574	235621	317388	52652.4	44557.6	74425.1	167172	203383	64530.4	36549.8	51262.9	61417.6	142352	150068	177062	57477.1	136418	75760.1	196222	35523.5	211863	39741.3	87473.9	91727.7	193332	20735.5	143494	160872	75666	106393	12412.3	105827	76823	64734.8	45161.2	107035	61836.5	110169	268478	282803	225527	60378.5	86296	93291.2
121.974	106.802	121.974	121.974	62319.4	16604	94111.7	0	936.92	0	0	0	149430	67197	53889.3	51674.8	44006.8	36015.2	151151	25005	84049.1	31553.9	19180.2	63928.3	78895.2	0	0	0	49280.7	64962.6	17722.5	0	23641.6	70331.2	5567.5	0	0	37412.2	46196.4	118652	109403	27176.2	52973.2	3075.52	35651.9	2207.4	40872.9	48861.1	21006.2	1674.64
132.003	82.7446	132.003	132.003	3.73512e+06	2.27139e+06	1.75309e+06	4.31981e+06	4.01455e+06	2.64878e+06	4.14416e+06	2.60535e+06	1.36995e+06	4.65816e+06	3.84121e+06	3.28461e+06	4.52586e+06	3.05913e+06	1.81033e+06	1.42168e+06	1.12154e+06	1.36543e+06	2.04518e+06	1.85178e+06	1.76673e+06	2.13859e+06	2.1356e+06	2.29243e+06	5.26947e+06	5.06373e+06	3.66736e+06	1.96345e+06	1.12056e+06	1.05499e+06	2.74836e+06	2.90682e+06	2.14919e+06	4.17527e+06	3.82506e+06	2.95102e+06	2.49976e+06	1.48941e+06	816368	2.8377e+06	2.54621e+06	1.32798e+06	3.52849e+06	3.0353e+06	1.49428e+06	2.74301e+06
133.006	82.1145	133.006	133.007	99353.4	35773.9	26391.7	0	53578.1	46843.1	0	14110.4	20429.7	130302	90557.2	62662.5	36200	53221.3	7676.23	19682.4	17272	22454.2	50064.7	19922.5	15803.4	47278.8	39112.1	70288.9	110527	122510	66133	25480.5	8960.91	14987.3	47158.7	99562.1	25524.9	86630.4	98042.8	66186.4	15938.8	5367.29	1871.17	40300	36096.9	11313.8	110200	47763.4	5056.89	104101
136.982	81.1519	136.982	136.982	107802	26378.3	33294.7	0	721.008	21861	3895	0	3205	188578	140271	98564.4	104715	41742.9	10072.1	46289.9	17139.2	27559.5	33323.9	77696.8	90547.7	78233.6	97084.6	84671.3	166792	215029	67488.7	73877.7	149810	30679.2	19862.6	1581.38	68756.4	3240.5	56102.7	6792.72	0	0	0	0	0	0	0	0	15810.1	0
138.906	121.361	138.906	138.906	72520.7	27532.4	14500.2	37252.4	0	0	0	0	0	154507	81966.2	14974.2	43244.3	66691.2	0	0	0	0	0	5300.67	0	0	0	0	122819	93255	13063.4	0	0	0	0	0	841.594	70226.3	19100.9	819.26	29127.3	0	0	13845.2	38480.5	0	29008.2	90944.8	14992.1	0
141.091	206.581	141.09	141.091	51430.5	225352	22641.8	44668.8	83135.5	233528	63223.1	132607	62574.5	122322	117160	233619	172876	117765	169136	104814	112972	229527	125202	212704	256220	88323.4	194613	203699	122272	53687.6	300344	319672	140011	74284.5	136751	234187	138834	84557.2	144678	241553	133962	48569.6	182758	126726	83593	68751	93396.5	49562.2	76123.4	85729.4
141.091	486.356	141.09	141.092	48383.3	116678	104356	137851	146985	215850	235315	143343	175511	62693.4	112271	86634.9	40382.6	79428.9	159824	236186	42475.6	195252	82895.9	77138	120104	143395	169677	151496	109357	118499	90261.5	289010	270861	147136	120545	89371.5	108231	56446.9	223137	179582	63611.7	200883	186663	84225.1	90802.8	78540.6	71996.8	100581	55808.3	37140
146.122	76.8428	146.112	146.13	458364	453923	259408	711114	826520	494625	455417	498921	228220	376558	184941	205886	473670	459906	268222	165345	267604	239155	158536	179851	30791.8	298891	108284	478082	264217	205134	211789	432973	545766	89329.4	531981	502320	609274	359252	222837	235522	249460	401339	260481	233249	413429	359343	183189	246515	130078	328733
146.121	410.591	146.112	146.129	363586	202923	141850	320518	425781	375077	193741	250565	250752	396617	67210.3	298906	243485	383488	244937	232229	245252	314448	440444	198929	327848	425871	312983	194580	137176	72760.4	173665	383278	77718.7	269972	384759	409030	355613	123375	164907	99551.8	125537	202608	370435	301202	340824	242847	248270	269773	68366.4	452788
148.11	78.1365	148.109	148.11	126416	111188	0	34965.6	52506.4	82402.7	210708	63612.3	0	153562	132459	12728	137776	46374.5	0	332229	322483	338344	284240	255754	245867	437944	419025	440149	204268	254957	39600.3	504147	298443	263097	120535	282639	82372.9	130745	152486	24743.8	230765	22543.6	0	93103	99713.9	3835.86	116373	107280	0	141173
148.935	80.6371	148.935	148.935	885970	590846	458338	370466	324643	172207	0	389092	379283	998320	1.03356e+06	651616	373195	722199	508075	474110	568424	476547	557481	407239	358515	222849	215966	233203	381871	456920	288424	89170.4	600529	564515	386750	221090	333986	523516	449416	367704	321185	416295	339411	439855	383488	251859	461053	687944	409908	332768
150.932	83.3144	150.932	150.932	292030	192259	124426	89577	0	29843.7	0	0	78859.5	232672	299823	184818	42130.9	241580	129862	133278	174396	129608	212758	163555	154745	26242	55947.4	55932.8	46998	41816.8	116145	0	174678	177062	98812.6	34539.6	98052.7	40255.2	28083.2	78598.6	61960.5	98559.3	46829.5	66973.8	26951.3	63568.3	50570.5	219837	114064	189026
153.077	110.985	153.077	153.077	448078	227737	111392	494467	394145	224896	514125	325274	160333	388686	317851	268955	427222	295384	127492	679818	567784	651079	731611	713505	589522	1.25268e+06	1.17027e+06	1.2826e+06	444002	389725	411718	1.29106e+06	541889	475235	445673	566126	414704	247335	155565	155602	276250	157638	90156.6	162137	186708	116740	104653	119971	71058	411576
155.026	40.6371	155.025	155.026	70453.5	71387.2	47652.1	23099.1	53662.1	62336.4	15320.3	73053.4	80521.7	85090.4	29006.1	34539.5	41625.8	25668.7	57402.7	47507.5	29319.9	25620.7	18992.7	79053.8	117491	14189.7	47162.2	39007.2	80873.2	48193.1	58678.7	33419.4	24240.4	54206.5	96074.2	47670.5	62351	76528.3	30176.1	24422.5	26540.2	117875	119454	114275	78656	49362.4	30407.7	87853.1	23218.2	21021.9
155.026	260.952	155.025	155.026	34122.3	347159	38828.3	169222	100340	388010	253298	152903	33987.9	88398.4	77234.7	89678.3	83717.2	0	128001	156478	311424	249074	170146	209688	225106	181748	191444	244193	290030	143573	202582	373857	279041	286138	57846.7	132034	189926	140517	82911.4	128753	49863.3	148387	133222	155442	99921.6	31278.8	89211.1	76501.7	177464	46886.2
155.026	517.707	155.025	155.026	107284	91530.2	208587	126177	130527	270889	48891.1	93806.1	174119	39031.9	121293	19641	126013	95685.1	120392	168696	49613.9	74090.9	169166	121939	80385	159163	163548	98321.1	54119	196856	254599	293745	171589	55196.1	72015.8	110288	139306	116643	89008.8	62078.8	274286	395763	177499	188137	51117.7	159499	50360.9	37932.6	74535.2	19594.3
156.072	95.8717	156.072	156.072	245180	214019	187738	185962	177142	200225	208196	205637	117749	176335	207446	252988	177387	196446	144561	759924	512401	648157	624206	676614	611129	866783	933896	997182	143133	157715	223471	948208	511545	466465	225012	225995	181934	97125.7	99676.6	102803	143357	109765	66376.8	48637.4	85090.6	80734.4	82993.7	57857.3	90013.2	188137
158.964	82.6616	158.964	158.964	8.22439e+06	4.48131e+06	3.04543e+06	7.30494e+06	7.00738e+06	5.31188e+06	8.25586e+06	4.22022e+06	2.41791e+06	1.04725e+07	8.27686e+06	7.04329e+06	1.05902e+07	6.2475e+06	3.22636e+06	2.85659e+06	1.95873e+06	2.61327e+06	4.23566e+06	3.86619e+06	3.74845e+06	4.95953e+06	4.97085e+06	5.19608e+06	1.32174e+07	1.30562e+07	8.94188e+06	4.55947e+06	2.13322e+06	1.89467e+06	5.88454e+06	6.7129e+06	4.75147e+06	1.04607e+07	1.01094e+07	7.1795e+06	6.55035e+06	3.28257e+06	1.90881e+06	6.80129e+06	6.18077e+06	2.91153e+06	9.66966e+06	7.48273e+06	3.09224e+06	6.88513e+06
159.967	82.3893	159.967	159.968	135939	40488.1	174875	9984.47	4825.29	27236.8	77933	5482.67	65252	127850	111214	119630	145053	76499.7	15222.7	40213.1	16212.4	32824	36121	46186.3	7145.01	58222.5	59668.9	61676.3	206043	185441	105167	53120.7	33703.1	4969.57	77659.5	61522.6	27363.7	133056	112244	97405.9	69953.9	36505.5	2736.19	50792.2	85488	28085.4	126735	91471.8	35351.3	68241.8
163.001	90.0481	163.001	163.001	1.54624e+06	1.05743e+06	800745	1.84995e+06	1.46178e+06	488571	453654	1.42282e+06	911764	1.59717e+06	1.7727e+06	770786	1.01828e+06	1.73352e+06	1.17419e+06	619279	892147	668157	728847	439647	373533	195133	156627	144006	608185	370288	189060	71700.6	771388	784367	1.12897e+06	532533	841530	854798	582645	780334	824747	813370	679721	1.09139e+06	978072	621405	726236	1.30081e+06	791043	856378
164.998	89.4936	164.998	164.998	419106	309925	258105	493762	469080	38772.2	180522	421096	266219	439163	551030	206144	376434	533078	385271	163666	252674	209895	212883	129534	131853	9356.86	12038.1	82130.2	24609.9	261098	29149.3	0	223595	252461	390897	87740.1	327100	302167	86862.6	239277	286624	279650	221979	343135	369667	224069	352870	357109	225727	237514
167.012	32.5693	167.012	167.013	128424	92719.2	436516	133199	344137	303192	320317	283405	91094.1	178614	90568.5	476905	153525	121297	344344	101088	367582	104147	364033	139011	56733.4	166453	492909	501866	168591	123558	99398	393659	118285	321716	263331	277336	266690	120432	127286	238616	229013	80959.7	189826	210937	206060	220355	186951	158763	187538	85766.5
171.149	549.371	171.149	171.149	88429	327328	188894	57206.3	43151.7	72073.4	116894	105322	180881	251103	88779.4	180692	190730	251692	58153.9	201313	318511	0	214299	73214.1	101385	203941	26713.1	217425	83448	128460	181932	137867	235967	100276	116262	100277	156254	198561	33176.9	297328	361431	138371	120329	164646	0	122755	213272	106960	239428	171236
173.03	84.6917	173.03	173.03	2.97853e+06	1.68606e+06	1.20892e+06	6.72748e+06	6.76447e+06	2.69761e+06	6.19804e+06	3.77193e+06	1.10723e+06	3.66289e+06	2.76338e+06	1.96614e+06	4.2001e+06	2.68288e+06	1.28718e+06	452114	349470	413508	936139	817231	718145	777022	640493	815519	3.69485e+06	3.62719e+06	2.40676e+06	659786	318173	231669	2.81141e+06	2.79943e+06	1.83067e+06	3.98067e+06	3.67423e+06	2.40269e+06	1.94892e+06	930033	444492	2.60938e+06	2.32839e+06	986996	2.67902e+06	2.1563e+06	918236	2.3485e+06
174.033	84.4905	174.033	174.033	92862.6	19050.5	6008.44	253975	185112	58399.2	224199	114351	0	137711	109715	79435.5	160044	52994.6	12663.5	3738.71	0	0	11250.5	4899.44	24552.7	0	4614.08	26521.9	128246	144654	51217.6	1630.51	4929.72	0	95986.9	101165	21380.8	166827	114730	91801.9	32529.9	0	0	75688.4	68302.4	2912.76	98406.6	68051.7	0	95984.7
178.009	85.4183	178.009	178.009	912597	461536	300224	1.0365e+06	1.17217e+06	546510	803519	617494	183198	1.11554e+06	882905	608943	1.16693e+06	505965	307550	163006	96511.2	163902	279938	227694	243025	236789	239066	224510	1.01993e+06	1.02375e+06	606597	185967	79169.2	68334.1	462492	407354	199328	539832	600977	294188	167315	97445.8	1667.52	197202	220311	100220	197776	264147	111733	233980
179.933	91.116	179.933	179.933	867293	757860	635633	1.52037e+06	433350	82825.4	62300.9	548336	563317	641896	872358	551174	1.48711e+06	1.10867e+06	1.00288e+06	510120	1.10063e+06	636037	515294	161267	395508	219614	34202.6	32702	273750	274581	108758	7555.48	958498	1.02503e+06	811645	671236	448901	1.32475e+06	417039	638110	233916	860090	1.00053e+06	998200	781720	510749	1.30515e+06	1.2522e+06	868112	921219
180.138	44.736	180.138	180.138	235153	1.19735e+06	290929	628121	665991	645143	577463	548238	557532	380894	1.3343e+06	1.35961e+06	1.20008e+06	193735	1.06252e+06	978136	1.14058e+06	988949	908672	344838	920141	1.07852e+06	1.08344e+06	1.04288e+06	190574	148500	948907	911448	88641.8	714597	515871	64225.6	513201	92326.2	492136	444856	445295	496135	535788	449885	420292	379072	397137	391805	415572	408891
180.138	301.38	180.138	180.138	1.48965e+06	97212.1	608899	684070	1.2133e+06	1.46906e+06	144426	804728	443757	1.392e+06	251935	2.11102e+06	1.09443e+06	1.16282e+06	568208	2.72859e+06	1.04318e+06	1.77034e+06	1.67575e+06	504732	442182	2.04663e+06	843042	2.34898e+06	790705	875796	304506	270896	387306	906837	1.01532e+06	1.01509e+06	377752	1.4862e+06	839094	406607	411333	1.20083e+06	1.10581e+06	581400	0	275385	816780	529575	431904	244159
180.138	532.602	180.138	180.138	504733	1.49109e+06	776896	552098	467583	801042	153209	44527.6	634709	3.29374e+06	161464	0	1.29029e+06	0	830582	1.83169e+06	967408	1.18377e+06	0	925494	0	0	187098	0	1.7334e+06	0	1.01467e+06	132819	897345	1.09333e+06	907887	487400	309804	279943	910672	734853	638814	1.01279e+06	835361	1.14873e+06	644064	199131	451257	398619	886135	0
181.069	195.935	181.068	181.069	69603.7	99290.4	193141	23419.3	4773.86	17408.8	17860	20302.9	3661.07	107175	138760	246558	225265	61271.8	141507	156074	82198.4	88172.8	64244.6	85306.7	87898.5	26117.9	27534.9	19403.3	24182.8	0	73748	61542.8	114571	43072.4	17076.2	2112.48	39157.8	19001.1	2286.09	828.285	0	193.02	0	966.621	96074.3	0	0	2264.91	1070.78	1122.34
181.069	479.056	181.067	181.069	35300.6	110616	183633	49456	95342.1	71065.9	59554.7	45820.2	7917.44	48874.9	92792.6	399819	254642	313559	58522.2	292387	186030	53853.3	23766.1	75046.5	31828.2	109683	42540	61275.6	15577	63116.3	23336.2	26315.7	86268.4	54940.6	33646.9	35162.8	18746.4	142783	49571.4	74866.9	7376.5	51640.9	0	0	0	125042	0	1441.76	0	949.983
181.93	91.5176	181.93	181.93	404924	518301	508693	1.1901e+06	214987	222941	10451.1	382612	334553	310709	590244	501230	1.09666e+06	927848	786222	411024	719791	422386	496577	234483	388536	33858.9	124052	81624.4	158763	135903	85030.9	0	671942	743890	380932	197405	155134	987075	286278	413401	759627	647574	684017	609228	1.05668e+06	382445	906708	944699	603522	422275
183.078	94.8339	183.078	183.078	643186	744284	721281	526437	567867	645046	638157	623803	503767	505559	608401	806886	465019	614692	470477	3.04962e+06	2.08572e+06	2.66891e+06	2.04947e+06	2.45539e+06	2.19469e+06	3.3463e+06	3.55284e+06	3.68545e+06	445327	466023	692901	3.90534e+06	2.04067e+06	1.96838e+06	688117	709257	733795	285645	292482	335655	468704	398324	305113	244094	221308	315168	190487	218835	302682	491226
189.962	84.5113	189.962	189.962	3.94686e+06	2.2661e+06	1.41671e+06	4.59494e+06	3.76424e+06	939399	381422	3.82378e+06	1.72476e+06	4.07608e+06	4.17997e+06	1.77989e+06	1.79544e+06	3.69999e+06	1.84491e+06	825499	1.08653e+06	850503	1.49873e+06	729665	657196	356390	249491	302518	1.02042e+06	627633	358880	128020	935919	876482	2.4095e+06	1.26976e+06	1.60493e+06	2.15765e+06	1.14975e+06	1.68454e+06	1.37318e+06	1.48277e+06	1.06813e+06	2.37145e+06	1.92671e+06	785811	1.77104e+06	2.88029e+06	1.24711e+06	1.62648e+06
190.05	50.5527	190.049	190.05	41785.6	153775	13734	210686	100895	45394	128383	228965	160742	144915	169699	238443	131417	42995.6	156525	71869.4	87768.6	123168	133609	92025.9	101505	93610.9	34722.1	78845.1	111391	54551.2	35923.4	71471.4	175239	115238	284337	267601	246908	295369	238388	321774	377219	506357	63293.6	433224	235126	121101	383937	333020	358843	126232
190.05	282.075	190.049	190.05	245342	250133	210990	66525.9	123758	199762	51992.8	297406	466560	146322	463302	507550	70719.2	89628.6	262220	14631.3	201156	137493	210961	80408.2	194850	64778.8	158884	215436	189207	49490.2	55864.8	237381	241847	43473.5	54392.3	371806	306455	376273	232749	734302	80479.2	72206.9	978114	600584	0	116808	402946	397079	359829	578662
190.05	530.612	190.049	190.05	157674	164068	104606	212649	189955	173159	101027	335352	430072	157788	305270	215018	148793	147680	132490	129796	118210	217419	79039.8	166564	124893	206396	72555.9	227054	152292	83665.7	41083.9	213115	293497	114755	132838	247289	416170	744989	642674	765996	507251	235361	0	788730	1.10339e+06	773953	0	231390	669727	434133
191.959	84.3603	191.959	191.959	1.13416e+06	604162	393825	1.23251e+06	1.0294e+06	190089	57493.7	1.04446e+06	445011	1.15718e+06	1.21255e+06	519019	488168	1.0157e+06	441365	197803	293663	263218	432112	212026	154064	104666	70698.1	79152.4	292610	214418	93406.8	23473.5	251218	237980	627743	247413	398671	511135	337585	423516	312117	369890	298039	611860	548424	175679	494957	786664	304402	430377
192.074	78.3521	192.073	192.074	301141	116207	0	256876	126330	23673.6	243134	115188	30381.2	284494	158140	43509.1	290384	124034	19656.4	492251	355509	392952	417542	302030	252984	561634	530994	557880	405167	359428	74814.7	614946	362232	357659	374226	288856	158080	275404	246489	148301	325541	91780.5	23258.3	303535	195401	16848.2	304508	287301	0	273181
195.087	190.577	195.087	195.088	31131	38339.9	110600	157468	86030.2	83166.7	221930	267032	118551	84237.7	125170	253352	102545	114564	61774.1	51587.6	103746	88254.7	168390	47792.8	120013	58976.6	144194	20861.6	236329	307662	554291	128515	90664.6	408997	142131	289072	219551	200138	356423	289112	35298.3	61946.8	173455	109219	226809	441961	77254.2	74811.7	338157	297925
195.087	503.273	195.087	195.088	120041	222720	63543.3	52625.2	133838	222120	170830	128751	231309	43647	107760	61464.4	28480.2	71156.3	36577.9	124078	48464.2	87835.4	95981.5	83470.2	51992.1	262452	131188	117959	14857.7	50870.3	167421	111616	99221.5	125980	102488	226671	107218	211739	113777	69537	157445	81086.9	119997	82627.7	83020.8	214552	72731.9	101231	88474.6	82413.8
195.101	45.723	195.101	195.102	32975.3	24109.6	24930.6	38611	103616	22856	16227.9	48665.5	22378	82296.4	90351.8	47520.4	81080.9	8972.54	47235.5	19097	39852.7	25187.5	96283.4	67943.2	124303	42619.9	34129	39987.8	85179.8	31046.6	25979.8	30357.5	52221.3	24233.9	32001.8	94731	23525.4	80503.6	36352.8	31762.8	75079	28733.4	67558.9	73824.2	77317.8	33239.6	73865.5	36206.4	34167.1	81889.1
195.101	229.703	195.101	195.102	93110.1	126885	66985.9	15012.1	144117	132616	62674.9	8580.93	22183.1	97946.6	113124	31673.5	51377.2	18255.9	76520.7	125344	22093.6	92504.4	0	201618	152740	32110.5	39253.3	41931.9	117598	288035	72029.7	209740	122100	224546	107446	171261	108145	147682	100700	72788.3	111171	100119	49917.1	136966	191026	25972.9	114379	22857.1	134069	117438
196.865	93.8478	196.864	196.865	891141	770392	815270	318651	231640	302214	3160.02	114990	439761	1.05279e+06	1.51451e+06	263949	541033	1.72649e+06	772163	696811	787740	636853	460148	601760	723536	12648.4	159950	11982.4	415784	274633	134173	6543.23	658592	734081	471402	101882	86176.8	624198	408845	1.19752e+06	1.14896e+06	1.07417e+06	1.12286e+06	660412	643384	150624	592249	1.38887e+06	1.20391e+06	945340
197.041	110.706	197.041	197.041	310259	105985	20912.7	221334	153887	43665.6	110046	94422.7	27007.3	269191	222996	120745	306006	207875	33903.7	0	0	34638.7	66554.6	30453.4	12041	16417.8	16647.9	57525.9	377255	340477	202577	0	0	0	273626	194957	123584	289408	189015	133970	251806	119052	75073.2	180977	316665	49614.6	171684	177079	38425.3	363777
197.092	214.608	197.091	197.094	142359	189683	331560	90379	64157.1	414829	190453	65648.8	28049.9	72450.6	67663.3	159970	70749.7	161539	370818	275896	340976	374104	139262	150859	61805	344445	330814	328249	186403	37418.4	289139	272931	466481	317963	265550	188634	157339	166037	182944	24987.7	0	31922.3	18921.4	91589.8	7547.55	21521.2	91846.4	70650.4	81987.8	16145.8
197.092	506.827	197.091	197.092	147063	25938.1	177213	123733	57584	163679	153438	249609	129787	99932.6	112370	228237	87343.9	150639	101516	76665.4	65356.9	262974	162224	189483	271590	24968.7	133647	211092	269830	146495	194050	104093	155893	118915	99286	288824	159927	75667.8	163048	90842.3	0	76264.2	37561.2	88107.2	71508.5	150277	58905	82440.5	25391.8	24115.1
198.097	122.904	198.097	198.098	1.15195e+06	1.46854e+06	1.44601e+06	836130	882414	2.01658e+06	1.02549e+06	1.48678e+06	1.67982e+06	1.0026e+06	1.28709e+06	2.2127e+06	994686	1.62743e+06	1.61558e+06	1.9124e+06	1.76972e+06	1.97338e+06	1.69181e+06	2.19349e+06	2.35562e+06	3.02657e+06	2.86474e+06	3.09832e+06	872715	950757	1.70806e+06	2.95351e+06	1.66017e+06	1.91169e+06	1.36923e+06	1.6185e+06	1.53035e+06	1.00371e+06	1.13262e+06	1.296e+06	1.13721e+06	2.15352e+06	1.88433e+06	836795	1.29616e+06	1.50204e+06	841608	737129	1.61447e+06	1.2497e+06
198.185	224.43	198.185	198.185	1.82896e+06	3.08637e+06	1.62268e+06	0	6.74662e+06	268661	3.48835e+06	6.46153e+06	1.21091e+07	5.66464e+06	164227	123867	5.23957e+06	0	7.65008e+06	444023	2.97032e+06	2.64746e+06	6.84552e+06	195794	0	2.80032e+06	2.3286e+06	0	0	0	202040	5.69242e+06	5.36903e+06	437807	0	6.15893e+06	1.65934e+06	2.61307e+06	2.65317e+06	0	1.07018e+07	0	1.13349e+07	6.31067e+06	325451	1.01397e+07	304892	1.0947e+06	5.29712e+06	8.55727e+06
198.185	525.17	198.184	198.185	106232	2.85685e+06	2.85826e+06	484777	322847	3.67795e+06	0	2.95288e+06	4.79031e+06	1.2429e+06	1.60498e+06	421020	2.80307e+06	4.59055e+06	404288	3.50241e+06	5.27163e+06	4.49016e+06	420393	2.2136e+06	142459	172030	2.55218e+06	4.92509e+06	918949	2.10569e+06	3.98568e+06	3.46394e+06	4.13277e+06	0	3.53131e+06	0	7.39677e+06	2.37565e+06	202348	5.97351e+06	3.43878e+06	151049	174640	330606	5.59767e+06	216963	4.02491e+06	3.43598e+06	449400	5.80467e+06
198.862	92.1672	198.862	198.862	1.5798e+06	637659	702190	349815	268018	5915.85	9314.42	76255.7	400499	789724	1.61191e+06	274289	442108	1.51148e+06	600944	836593	724484	831862	403425	682179	637947	204416	189662	49483.7	433466	283035	120550	2905.3	827695	796851	462916	80494.8	86001.8	765369	418951	1.16332e+06	1.14087e+06	1.02778e+06	709841	676096	1.44107e+06	454760	635537	1.66035e+06	749529	970799
199.188	263.221	199.188	199.189	31573.2	381048	223950	283721	461660	0	0	0	1.34035e+06	148953	374225	278974	47788.5	361955	526177	320407	37837	0	201788	218397	319522	497237	254437	476385	409149	536537	429973	570416	832778	387129	530498	0	0	854968	558683	755988	542858	451777	415870	605094	828820	532751	41017	842563	509670	267583
199.989	100.691	199.987	199.991	1.07612e+07	4.85341e+06	2.69025e+06	2.50255e+07	2.58686e+07	9.30011e+06	2.6029e+07	1.33351e+07	2.96157e+06	1.29181e+07	9.36736e+06	6.63061e+06	1.70921e+07	9.45194e+06	3.22085e+06	1.2852e+06	923695	1.24574e+06	3.12489e+06	2.43042e+06	2.29129e+06	2.42853e+06	1.89952e+06	2.47515e+06	1.4636e+07	1.4078e+07	9.59338e+06	1.81849e+06	881291	793549	1.26867e+07	1.371e+07	7.31203e+06	1.90247e+07	1.65771e+07	9.8467e+06	7.51515e+06	2.97965e+06	1.31688e+06	1.2182e+07	9.64067e+06	2.50502e+06	1.26426e+07	9.44153e+06	2.49029e+06	1.07803e+07
199.988	292.083	199.987	199.988	2204.69	0	0	12576.1	17882.1	0	203809	0	45027.7	1598.05	99071.7	2901.46	69317.4	1429.46	20554.6	22398.5	26037.6	14488.3	24678.7	48940.6	109163	0	177046	298917	46021.8	56151.4	220864	203922	32963.8	41337.3	0	0	107743	163408	188064	0	99805.6	242313	483102	242436	54083.7	0	0	0	160112	204881
199.988	482.961	199.987	199.988	13178.1	32352.6	53342.2	42508.4	104064	232876	282877	159585	11407.8	2595.23	23586.5	25742.5	114033	67852.7	34766.3	71015	0	32396.3	237115	126611	121884	228657	230496	299266	96288.7	105968	160410	397056	205024	273850	207441	187718	217924	373908	106501	372100	168193	121961	178541	151666	14909.2	125850	130431	266195	227284	143871
200.036	94.0418	200.036	200.036	80673.8	0	0	208394	0	92153.7	171229	115817	0	147479	0	85804.9	0	0	0	0	0	16367	53462.1	81077	84781.4	93817.9	87977.1	119402	154450	99395.3	140153	182751	0	0	85085.9	57631.2	51782.1	78058.4	75060.6	55414.7	83830.8	74989.3	2625.29	72078.6	0	0	92445	116090	71809	68956
200.859	101.99	200.859	200.859	336593	72496.7	486844	92357.7	32666.2	10913.9	0	5554.12	185678	223077	639707	53805.1	94533.5	121458	81598.2	355207	509869	375084	31718.1	219698	116550	15956.9	19630.2	10223	111490	65007.9	16785.7	0	365017	383136	24501.9	222799	164695	235373	87351.7	78506.2	89897.9	268257	413062	214770	131806	32059.7	165616	302064	389814	76556.5
200.994	84.9014	200.994	200.994	353823	142267	32502.7	889352	845629	298606	842052	401362	123373	440322	299073	185146	573146	217937	45417.4	71160.2	2785.94	26752.4	75059	45092.1	65570.1	78571.8	37008.1	66671.8	482149	508358	251458	43201.2	20319.9	25997.9	429178	355765	235327	553827	540729	296773	208119	52853.2	8779.19	338541	324151	41139.4	358927	286120	49018.2	328128
201.042	351.585	201.042	201.043	362928	477768	362404	107443	191363	66125.8	272899	182938	356109	432166	376739	47186.8	419316	40296.1	473928	0	376556	81008.2	346989	342868	39738.5	421908	313819	266021	485682	51235.8	82054.4	364476	355152	319849	482611	295750	243287	217587	308865	212838	83705.5	89009.7	202720	265272	26873.3	132545	124886	97936.3	222055	238566
201.042	546.14	201.042	201.043	106389	309604	500338	114581	191637	104254	20230.6	73217.9	132097	540148	249509	276783	268926	73795.3	276412	452475	285507	281183	0	0	0	158740	0	61750.5	70220.8	170478	490576	301198	262495	413110	358842	386875	182369	97737.1	197938	199129	138853	88637.3	206835	0	173028	136876	98144.5	125026	151393	52986.9
203.081	199.591	203.081	203.082	58376.7	20639.2	43725.1	37584.5	21871	52703.5	81472.7	29521.7	36300	142269	105689	30063.2	98881.1	72791.5	53345.5	28164.3	31562.5	95573.8	112681	84491.5	124705	57925.2	92796.1	144439	40070.8	78714.9	48916.5	97059.5	85202.9	58184.1	16390.5	96578.5	75408.7	2104.33	44564	16712.8	18244.4	5408.61	2564.8	59868.7	9492.23	26599.8	23323	50536.8	24888.2	45550.9
203.081	376.671	203.081	203.082	20000.6	17653.1	148314	10699.7	0	91087.1	31671.9	64705.5	24547.2	43193.6	134712	0	108127	0	27940.9	0	42916.1	0	66106.2	47327.2	90990.2	93097.4	36730.4	59133.8	121181	60346.8	38531.3	66806.9	36702.2	29244.3	18904.1	77521.1	129646	81474.9	133614	45773.7	74275.7	25520.9	1012.21	93945.3	0	30043.5	0	64885.5	17778.7	43902.2
203.081	520.474	203.081	203.081	78151.1	17854.1	99279	10351	61954.7	53937.1	62958.6	62883.2	40611.9	0	137808	18921.1	142467	115775	51394.1	51477.3	38104.9	32351.3	111976	37567.5	63599.6	64886.4	36755	130269	40326.3	47933.5	75016.5	84410.8	53909.5	57354.6	48877.3	53731	27950.9	115668	23583.9	17820.1	118690	3245.15	43495.6	128029	61491.8	85124.5	14295.3	37730	40867.3	18425.2
205.086	44.9654	205.085	205.086	2339.08	50370.4	25686.9	69571	49139.9	40959.7	64435	52299.8	27380.2	41927.2	53841	33976.8	68550.2	23699.6	39349.7	75055.5	23216.3	22704.2	30097.4	55891	84018.2	59801.8	92833.8	62879.8	59130.4	55692.9	68812.2	83574.4	41847.5	31135.5	54007.7	52998.9	68158.2	41080	73273.6	99566.2	70997.3	90186.3	20678.3	58777.5	75674.3	78334.1	71862.6	52124.9	61681.6	30053.9
205.086	285.025	205.085	205.087	128146	211250	88836.7	171540	274271	255367	39614.5	293782	369420	74128.6	17569.9	63845.6	56575.6	71479.4	220243	91379.7	143428	134031	140120	105045	250850	201588	133636	105435	47059.1	119894	112304	328762	296170	374347	45506.9	54803.1	311569	36291.2	133665	94530.9	173219	200405	118898	77624.1	220276	49638.4	48090.9	123259	198790	146033
205.086	536.266	205.085	205.086	92180.7	57831.9	50211.7	148867	159381	46441.4	164914	138560	216417	74542.3	68005.5	34371.7	70118.6	83952.9	154188	65332	122623	189820	166181	88515.4	85708.9	67639.7	65667.7	64804.9	82969.4	101383	109983	210642	172712	195476	29034.1	96767.2	218399	145478	138607	139971	108909	191640	96159.7	85160.2	43640.3	200006	115441	131279	73373.8	93125.7
206.044	180.974	206.044	206.045	20441.3	168489	82464.4	42286.9	123802	171540	196059	124460	68570.7	20994.3	32669.9	130088	120285	89767.4	118227	27452	126362	54070.9	143750	216723	145676	75739.6	143954	160437	39267.8	58758.3	67426.7	148484	161470	140505	87353	65179	28212.2	26605.8	109542	105456	89497.7	0	31494.4	182094	113542	55448.7	82522.2	135709	43092.9	85411.1
206.044	471.719	206.044	206.045	88975.3	99101.4	55323.6	80978	0	318298	267677	98184.8	72979.9	51614.8	49680.3	32599	84171	80709.3	199232	287879	124638	123948	260135	254258	163621	147456	150617	86667	213701	60932.5	201382	112731	193001	195177	354371	148152	168554	56976.6	118856	39592.3	152718	324580	166658	192216	174004	107880	163328	153654	153374	123722
206.117	187.83	206.117	206.119	272800	80269	93024.7	89926.6	84521.9	42861	54418.4	107437	62108.6	71562.4	176203	203279	166921	290906	171213	299477	292546	294169	179820	113811	145658	192430	160393	175920	139044	71310.3	102493	214376	148217	125721	122106	52530	79338.3	115842	157674	154820	77488.7	18948.4	23663.9	69249.5	52407.4	189468	85332.4	125811	134762	168619
206.117	478.512	206.117	206.118	30987.4	18812.1	111785	247128	66334	145364	278665	87082	314360	68127.4	205935	331624	348311	139879	136060	19327.2	164008	208394	201782	282786	239300	267702	158872	209898	186012	141223	50461.1	247712	167901	199730	201288	99408.6	305845	196193	45005.1	89665.9	35269.1	171881	83558.6	79003.6	109443	165781	132137	302641	68913.1	299948
206.894	87.4286	206.894	206.894	2.12009e+06	1.53826e+06	1.19512e+06	1.24842e+06	892649	174901	389599	1.33599e+06	1.14492e+06	2.16296e+06	2.59279e+06	1.17932e+06	898042	2.06812e+06	1.46131e+06	1.00726e+06	1.70849e+06	1.1308e+06	1.20704e+06	611452	515042	148358	285499	141146	377013	303307	166808	105375	1.60381e+06	1.62445e+06	924315	274127	805429	916505	462368	848481	722102	1.08828e+06	917415	1.32626e+06	1.26604e+06	877730	841985	2.05638e+06	1.04851e+06	338930
208.039	38.2858	208.039	208.039	71660	231824	129927	677443	341337	394293	769963	736962	185396	207109	301342	134584	516558	231736	224605	350457	470848	289810	325593	170529	702615	206449	202672	235359	313249	223334	148579	710570	233487	141310	1.53366e+06	1.54477e+06	1.41062e+06	489273	685597	501994	1.01028e+06	2.08556e+06	2.08656e+06	662196	822562	480487	635401	1.56539e+06	456850	864085
208.039	320.117	208.039	208.039	478458	759210	384242	653316	1.06275e+06	666259	446377	470773	113196	580217	863605	691082	306624	1.1612e+06	1.33359e+06	1.17486e+06	998988	930910	1.27484e+06	1.57854e+06	922687	829570	903602	1.10568e+06	721275	1.27633e+06	1.43431e+06	1.4311e+06	1.66876e+06	1.53958e+06	2.29108e+06	224208	761034	586773	1.4905e+06	1.48349e+06	724757	349589	214459	858068	0	0	920164	2.22768e+06	1.48394e+06	1.06597e+07
208.891	87.166	208.891	208.892	1.41063e+06	1.0751e+06	747791	920092	671849	111520	103862	902308	737974	1.31331e+06	1.78428e+06	689160	617931	1.26934e+06	1.04032e+06	630618	1.11977e+06	741135	764685	346328	318689	291737	45729.7	28623.5	231630	204003	102421	11020.6	1.08596e+06	1.07841e+06	645788	163314	644685	779721	298814	613077	658247	796624	660924	683276	791768	610641	457059	1.34525e+06	788013	448448
209.073	100.981	209.072	209.073	321411	159855	58317.4	45118.2	46148.4	0	60943.8	0	6874.58	288878	270823	165715	198198	140750	82910.3	71298.4	54658.8	49528.2	204135	111538	118934	144874	122863	132673	299131	265992	216739	128997	71439	36681.3	166239	126842	73503.7	195378	260622	184838	310663	182288	93346	245483	171087	40774.7	296691	237245	101033	254439
209.117	274.769	209.117	209.117	81154.7	46524.4	54029.6	98138.1	20641.9	82032	34683.6	110257	32120.2	93516.9	73509.8	46189.1	79664.6	53962.1	16020.4	17936.8	25432.3	144832	45688.6	85964.6	71253.3	36834.3	34066.9	28765.2	62815.8	0	13583.7	86503	23634	54249.5	5643.42	97706.7	62174.8	57762.8	16118.9	93789.5	14864.8	8177.13	36601.4	2114.86	64709.5	830.784	13170.7	44276.8	2420.61	2184.56
209.117	506.529	209.117	209.117	81329.9	280834	65203.7	26636.4	126546	0	0	59366.5	53950	42609.1	67145.4	140593	14150.2	85923.8	21668.5	21513.7	98381.6	64505.9	89900.4	135287	51624.5	68434.8	38359.3	120754	127836	65694.4	106676	18790.9	84880.1	79089	115632	81969.2	68285.4	29023	27854.6	15635.4	69179.6	62817	21479.7	84790.8	1775.33	82914.4	78866.7	59692.7	32339.7	55044.2
210.888	86.9412	210.888	210.888	123381	123994	37681.5	26704.2	12885.6	4412.52	0	43926.2	57483.9	104095	226486	93373.5	0	126579	92368.9	95231.7	150010	142552	132443	26163.8	102233	0	10754.4	0	3483.81	0	1235.07	0	127320	127789	44706.9	0	25214.1	50521.3	30746.7	159074	14305.2	59817	48766.5	33890.6	128651	21748.8	55407.5	235165	53832.6	2793.83
210.926	90.5066	210.925	210.926	87607.7	0	0	55092.2	13221.4	0	0	0	0	163612	116507	0	242930	0	0	0	0	0	1284.7	0	0	0	0	0	115684	113827	0	0	8212.05	0	0	0	2203.7	280787	132510	0	2991.82	1087.75	0	54435.5	0	0	98375.8	23075.8	0	0
211.984	193.813	211.984	211.985	30314.4	192758	115839	121311	147846	123007	147530	99639.8	173124	26303.8	105729	224943	144744	73853.9	76505.8	79381.7	107061	196659	181129	186122	112627	146609	177098	51128.6	174820	88349.4	142481	88877.5	207332	124217	147378	163235	215012	121475	69002.2	75713	123388	140996	138203	42818.8	179538	61886.9	64634.6	87310.9	155416	134319
211.985	414.093	211.983	211.988	168051	149814	20136.8	93632	90086.5	182413	82467.1	168297	140615	169223	118740	249061	214088	182322	210007	51679.9	22938.8	182148	152829	125417	77476.8	43944.5	94210.1	134449	148401	21361.7	147578	267692	52328.6	138035	14615.3	311911	132936	205169	67886.7	131118	13535.3	148006	104607	247964	135854	265344	294088	0	198409	141476
211.984	39.0714	211.984	211.985	32308.7	68947.4	63474.1	92591.5	72122.8	107112	35902.4	130844	86113.2	82595.7	74817.8	37478.8	83096.2	45858.4	91707.6	41220.1	57405.3	62157.3	93232	39097.2	35655	74334.7	93776.5	106947	125854	68382.4	56421.6	19563.2	74531.2	113084	100324	68079.9	17877.4	52311.3	80954.5	42736.6	153931	7279.27	83516.2	89303.9	77214.2	15537.3	2.70219e-08	75429.8	51767.9	99621.9
212.033	22.8663	212.028	212.04	0	19946.5	0	57792.7	0	44487.2	35459.3	56914.9	0	0	0	47461.6	69852.1	0	0	99892.9	0	18276	65690.9	0	46703	35869.4	12391	48546.8	45453.3	50864.9	16077.3	68847.2	40617.1	344.716	74727.5	60933.3	5821.78	55578.8	5507.95	57387.6	65582.6	15906.4	48289.4	45621.3	69775.1	19354	50423.8	51573.2	44936.2	4045.28
212.036	216.134	212.03	212.042	0	54107.5	0	72398.6	0	0	117318	83365.8	0	0	0	54862.5	0	0	0	78007.5	18808	28355.3	20140.6	0	27374.8	66073.9	23008.3	22078.1	0	66572.4	11652.9	0	0	77465.6	45411.1	69135.5	72847.8	51163.2	42977.8	49625.8	49851.4	0	79215.4	24596.8	87237.6	34964.9	8414.7	52563.3	49942.5	0
212.036	407.34	212.029	212.041	0	51062.3	0	16547.5	0	0	49157.9	33171.9	0	0	0	23758.8	54584.3	0	0	46555.1	20061.9	56161.2	80702.7	0	78160.7	30453	15015.8	65735.6	0	43054.7	0	81189.8	0	146709	63169.1	55899.7	23389.1	61508.3	74032.6	87106.6	34937.3	52557.7	19251.1	1055.94	35783.5	38896.2	1133.15	108959	16132.9	25348.1
212.047	274.807	212.043	212.05	0	88463.5	0	32950.3	33842.8	20142.9	73896.5	94050.9	0	34673.6	67094.1	17338.8	0	34119	32119.5	0	50746.7	92439.7	0	30411.2	102677	0	74129.4	43033.4	0	77841.7	46165.2	22480	15371.8	21947.1	0	102449	26465.5	112185	40881.7	134376	55038.8	36530.1	10709	75927.3	22044.9	33306.3	14901	103869	32399	96693.3
212.057	35.5953	212.051	212.059	20482.5	0	0	54900.4	0	0	20686.9	942.534	36810.4	1689.96	0	0	0	47626.2	0	85414.3	0	30661.3	0	0	0	61683	0	0	0	0	0	41378.4	0	28988.5	77397.3	0	13624.1	0	0	1217.36	0	82086	45952.9	19729.2	0	44542.5	4219.77	0	38665.8	0
212.055	224.396	212.051	212.06	46361.7	21187.4	0	57446.4	0	0	32569.9	5832.37	40427.5	0	0	0	0	45393	0	0	22887.9	0	44041.9	0	31605.4	53363	0	0	132629	0	0	76292.8	20319.3	25303.1	56182.7	0	74550.7	0	0	33094.7	0	19076.3	21833.2	70127.9	0	34746	19391.3	16396	3067.25	0
212.055	473.164	212.05	212.06	63347.5	18935.1	0	125758	0	0	26803.3	17056.5	0	0	0	0	0	83618	0	125782	0	0	65955.8	0	0	48891	0	0	29874.5	0	16189.6	31556.6	0	0	131463	0	90364.2	0	63391.3	20096.7	27131.5	63733.4	34194.2	25430.2	0	57674.1	48268.4	0	69523.3	11642.5
212.076	32.215	212.063	212.088	0	82275.5	90464	0	0	30805.5	49818.3	20962.5	53187.3	42285.7	79583.6	13848.1	22752.9	84923.6	77177	0	21153.4	71949.1	8210.94	0	43293.5	34782.7	3696.66	43353	35154.4	16411.6	10967.1	46667.1	52478.1	47284.5	51863	61874.4	22774.1	16388.2	0	0	55388.1	23727	58097	10834.5	42412.8	38791.8	19681.1	15203.5	20784.1	8663.6
212.074	240.731	212.06	212.091	49985.4	40406.9	61839.4	25338	0	33735.7	47880	44143.1	0	18077.2	48851	59409.9	19570.1	0	18175.6	317333	16051.5	13460.2	49734.2	33220.2	55106.2	149892	16659.9	21578.9	85698.9	9886.35	24169.5	36472.9	172340	195846	108250	84374.6	50190.6	174415	43818.2	65200.2	161746	108925	78408.4	2265.7	39993.6	12467.5	50997.7	52913.2	86415.2	3049.99
212.075	498.203	212.061	212.091	46989.4	16404.7	16780	28724.8	0	15082.7	15470.6	122300	0	49690.8	64695	55889.6	89425	58711.2	67205.7	70666.2	28977.2	62584.6	64699.8	59463.6	10132.6	58527.6	3611.2	59225.7	47498.4	13760.3	54611	14042	49801.9	0	92972	43604.1	67426.9	167073	59129.4	40147	112251	72654.4	50531.5	25729.9	11850.4	30554.5	16945.7	74950.7	10572.2	104039
212.107	357.462	212.106	212.107	349102	739157	894585	0	0	0	3.16468e+06	1.01907e+07	0	9.62798e+06	1.85527e+06	0	741546	5.35953e+06	1.05842e+07	871910	416855	0	1.7842e+06	1.19591e+07	1.02669e+07	325095	8.94386e+06	0	1.0521e+07	7.13826e+06	1.43796e+06	9.56424e+06	2.56855e+06	1.1836e+07	5.97232e+06	2.68444e+06	388711	1.00348e+06	0	2.65471e+06	4.50165e+06	5.55541e+06	4.52484e+06	3.36059e+06	890438	730044	496630	6.94288e+06	2.0099e+06	5.47188e+06
212.136	27.0321	212.127	212.142	0	0	0	76627.3	0	106803	30372.2	0	0	0	92414	0	85866.3	11278.2	73744.3	17917.7	0	0	0	0	0	0	0	85870.8	90887.3	93103	0	18267.5	85814.5	0	95092.1	20413.7	82827.5	31993.3	0	0	0	0	95008.9	0	128018	6247	11550	36318.5	0	74163.4
212.136	247.456	212.125	212.141	73164.7	26392.4	0	66043.7	0	42151.3	79749.8	0	0	0	72249.2	0	0	70517.7	66615.8	18934.1	0	0	0	0	0	0	107337	63127.6	76528.7	34539.4	0	25581.7	64983.8	0	80271.3	32060.9	113124	24925.5	0	0	0	0	83633.7	0	177357	13333.2	5619.77	33596.2	0	86585.6
212.135	492.529	212.127	212.143	0	32735.6	0	35729.6	0	72583.1	61128.1	0	0	0	62298	0	0	44361.5	77627.5	5757.02	0	0	0	0	0	0	85778	137835	70529.1	68776.3	0	41494.7	105667	0	164018	81399.2	68915.9	54146.9	0	0	0	0	84434.5	0	53859.3	9436.98	65414.6	71913.6	0	0
212.15	56.7287	212.146	212.153	0	0	0	0	99147.7	20011.4	39003.3	0	0	0	0	0	0	1193.51	0	112297	0	0	0	0	0	0	0	0	0	0	0	81724.9	0	0	0	80807.4	0	36644.7	0	0	0	0	132155	0	0	42624.2	81340.5	0	0	0
212.149	503.448	212.144	212.157	0	22970.1	0	0	65054.9	0	19178.1	0	0	0	0	0	0	0	0	12135.1	0	0	0	0	0	0	0	0	0	0	0	85907.3	0	0	0	62708	33439.2	39902.8	91637.8	0	0	0	0	0	0	35052.7	0	30819.7	52180.1	69155.8
212.166	28.428	212.162	212.168	102416	116975	0	0	0	0	0	0	0	0	0	45470.6	0	20832.9	0	0	0	0	0	5693.82	0	40203	133149	0	104532	57694.8	0	0	0	0	0	0	0	0	0	0	67334.8	0	0	74488.6	147224	7526.8	0	86262.2	0	70299.3
212.166	281.128	212.157	212.17	171039	77410.9	0	0	0	134294	63337.7	0	0	0	24363.2	46184.7	0	0	30949.6	16409.5	0	0	0	15329.5	0	52039.3	37240.6	245599	0	115117	0	21360.9	0	0	146045	17212.4	0	93061.4	0	0	100421	0	0	132219	0	50833.8	206158	109394	0	60644.6
212.189	31.9218	212.171	212.218	0	0	0	100655	35386	111996	59880.7	0	0	0	123816	46161.6	0	0	118527	63506	0	0	0	36294.2	0	42459.3	0	111096	0	0	0	0	55892.6	0	131760	69266.1	109586	65486	0	82588.9	61340.5	0	0	33065.3	0	60772.5	0	89904.9	88468.2	50318.2
212.188	238.893	212.172	212.217	96285	75856.2	0	0	151488	0	44538.9	0	0	0	0	66024.3	0	124219	80523.6	150800	0	0	0	19023.7	0	96419.3	105006	41204.6	0	167329	0	143087	0	0	91335.7	193280	44829.9	91106.4	0	70341.9	36607.2	0	0	96220	0	36207.8	0	167800	26586.4	72585.3
212.191	484.228	212.171	212.217	80309	139827	0	75151.8	202018	0	14410.8	0	0	0	0	125633	0	0	0	166972	0	0	0	62910	0	162289	0	83245.2	0	47690.1	0	40356.9	0	0	20249.3	200612	0	89302.3	0	59372	174413	0	86757.6	118434	0	34664.1	0	89418.3	0	0
214.113	255.011	214.113	214.114	51690.9	33388.1	36163.2	42353.5	24847.1	139574	58192.1	69405.9	80314.7	119390	36494.8	652.903	101773	119559	33855.4	111686	40069.9	15091.1	59547.9	21219.3	35901.1	1187.18	47523.1	62840.5	53931.8	22139.3	19643.4	22612.4	74879.6	116531	56552.5	96043.5	18940.3	105843	13682.4	49934.5	19718.6	30479.4	75599.3	67605.6	39663.6	21371.8	50076.7	36800.6	58964.9	206654
214.114	501.746	214.113	214.114	21819.1	95030.3	22212.6	54470.1	85918.4	86762.1	27424.4	125570	93018.9	25381.7	91432.6	38380.2	80535.9	13261.5	31466.3	55231.8	87287.6	55370.8	54036	68264.5	53189	93323.7	34183.7	111900	96400.9	76892.1	63680.1	37238.2	32124.9	74770.3	85635.2	93393.7	67319.1	21130.7	263700	69945.7	46120.4	21109.9	20793	84196	102653	77028.9	40904.3	49783	85720.2	27590.8
214.942	102.469	214.942	214.943	94634.6	0	80001.4	211114	0	0	0	176570	85105.2	0	92094.6	248622	0	0	154965	0	107709	165158	56749.7	0	0	165137	56608.9	116442	0	0	0	0	79399	59002.4	0	0	184777	239810	0	0	0	0	137958	0	0	0	0	57917.6	164402	0
214.942	365.925	214.942	214.943	34042.9	149778	86032.9	346686	28326.4	177074	184087	64805.9	130288	262081	83401.7	177478	275846	74872.9	62953.1	216213	68848.6	21437.9	149479	262417	370735	98573.4	97755.7	85107.4	408595	427955	241757	238016	60733.5	97022.5	82193.6	222938	249090	482608	161614	60215	30236.5	48359.4	135999	255966	55157.8	346242	93100	55806.9	115762	81583.1
216.922	82.9351	216.922	216.923	1.87665e+07	9.61356e+06	6.1606e+06	1.90024e+07	1.62542e+07	5.05368e+06	2.7436e+06	1.4354e+07	7.20808e+06	1.99443e+07	1.9587e+07	1.05197e+07	9.63121e+06	1.57628e+07	8.1912e+06	4.66811e+06	5.20202e+06	4.95558e+06	7.80822e+06	4.59302e+06	4.35472e+06	2.95171e+06	2.57861e+06	2.79773e+06	7.2132e+06	5.23445e+06	3.06089e+06	1.23645e+06	5.09877e+06	4.83616e+06	1.2216e+07	7.41519e+06	8.7362e+06	1.19757e+07	7.24991e+06	9.79338e+06	7.71571e+06	8.27763e+06	5.38349e+06	1.20171e+07	1.01123e+07	4.79843e+06	1.15056e+07	1.58416e+07	6.64954e+06	8.89758e+06
216.939	97.6478	216.939	216.941	127043	90744.6	120182	10247.1	0	96336	170612	171825	139772	104195	110492	10872	118341	56570.2	87410.7	70827.8	77015.5	224395	160452	30308.8	390630	261550	53585.4	81043.2	177375	115325	23452.2	33101.2	110718	18163.9	93786.9	37215.9	111572	157986	92283.4	151861	141703	25731.6	46013.6	57950.7	140562	120793	81493.8	128357	0	0
216.939	340.881	216.939	216.94	98860.9	182908	154696	216547	113347	128315	97813.4	162377	136479	73103.5	40587.3	18797.6	94841.6	127375	67984.7	119941	82912.2	164785	313678	47409.4	212354	134906	127680	137617	10801.1	180683	8382.93	115220	45065.9	34743.8	161791	26062.4	196530	269146	8766.05	114335	18262.8	45214.5	27848	88263.2	144074	80598.9	126730	101437	68054.7	91881.8
217.104	101.298	217.104	217.105	208012	87547.3	13328.7	143069	90025.7	85656.2	153255	77523.7	162364	217978	225254	206086	3.1194e+06	2.08468e+06	856318	639456	646973	739044	203751	94829.6	83373.4	623802	635561	594962	140700	151438	201232	1.36905e+06	820678	744410	6.08744e+06	6.3256e+06	3.92302e+06	4.10362e+06	3.96337e+06	3.06774e+06	976718	411235	168464	552875	478547	196152	591861	604021	313377	303926
217.926	83.21	217.926	217.926	294784	123907	39128.5	375589	268688	71617.9	0	163003	91860.3	294895	297662	160856	148999	220099	136315	99153.8	82438	53913.3	109459	30910	48973.2	3540.59	4827.76	0	69978.8	0	0	0	76195.6	69847.3	159091	53902.6	108282	125819	47841.1	155338	79581.3	121747	84904.3	212419	101077	108057	219163	275782	94537.1	87119.1
218.92	83.192	218.919	218.92	6.16948e+06	3.07384e+06	2.08543e+06	5.8887e+06	5.12375e+06	1.56688e+06	655898	4.83662e+06	2.37068e+06	6.40518e+06	6.3268e+06	3.34765e+06	3.03347e+06	5.17976e+06	2.76206e+06	1.50982e+06	1.70938e+06	1.6388e+06	2.61928e+06	1.43218e+06	1.36417e+06	948931	835813	867297	2.26191e+06	1.61637e+06	898217	375112	1.73722e+06	1.5619e+06	3.86223e+06	2.21887e+06	2.72588e+06	3.7338e+06	2.22922e+06	3.10571e+06	2.41989e+06	2.6646e+06	1.7687e+06	3.8354e+06	3.19952e+06	1.59667e+06	3.66491e+06	5.0969e+06	2.14027e+06	2.82385e+06
218.927	82.8693	218.926	218.928	163462	68984.2	0	238754	259575	58788.5	0	0	0	129571	131856	43983.4	85789	122866	126671	24980.3	0	36859.7	0	0	15709	0	0	29473.3	71424.4	0	45374.8	26888	41731	32710	89211.1	107374	55528.2	71133.4	143698	42596.8	61201.8	67351.9	55104.9	0	33598.8	0	57168.9	109066	0	55826.6
219.023	107.837	219.022	219.023	64656.7	2636.09	0	201577	0	0	13016.1	6004.22	1365.71	106597	56731.3	125287	41272.7	22607.3	0	0	0	0	0	0	0	0	0	0	93060.1	93939	42658.6	0	0	0	112322	9584.78	0	90543.5	39521.7	17287.6	55722.2	27736.4	0	78681.5	35911.6	40726.7	89541.6	57284.9	0	92114.3
220.096	40.6106	220.096	220.097	14230	119668	46713.9	90111.7	105326	54351.4	109200	112473	121691	88563.9	109580	84553.9	110581	108052	131664	36265.4	28805.8	110943	116908	113893	146490	95593.2	117639	115494	130211	86476.8	40059.4	99148.7	110182	61160.7	99188.4	108858	109852	83318.4	72968.8	44446.8	102016	118055	121057	116052	103468	55596.5	125902	96617.1	67890	36374.3
221.977	201.239	221.976	221.977	69043	161727	99034.9	76583.2	243639	165311	261974	88856.5	129667	200277	120122	35084.4	147108	125250	106070	162629	54978.1	189032	202406	86288.9	275867	166684	290027	149572	131834	67839.4	252837	215032	267576	195159	50976.9	67967.1	65040	18636.5	33846.1	149166	117308	113191	327738	59132.9	122785	28341.7	81181.7	40968.9	84445	28259.5
221.977	475.571	221.976	221.978	325802	151697	49820.6	33043.1	91987.9	137179	175391	68286.2	21019.7	24147	198767	36376.8	94862.6	152644	31969.3	18492.9	32371	100631	13124.8	145253	197924	118778	106736	121280	88341.9	30178.2	66425.7	168306	7042.98	55802	11669.8	107601	135679	45194.7	122160	159491	0	0	294687	207562	38061.6	107316	34748.3	5557.77	130119	66740.3
221.977	34.0055	221.976	221.978	197580	78477.6	100888	105810	88915.3	116843	118139	112790	160411	155753	182017	97141.4	186229	126011	95958.7	101864	64481.3	159956	123249	91787.3	112028	169837	114054	174988	89362.2	110814	145675	162107	144419	144832	137131	136665	104877	145489	133422	133589	163850	125944	216759	154608	143582	139257	142103	74487.1	104055	166713
222.345	111.777	222.323	222.368	420230	588484	374224	812970	415663	300319	676621	447749	724748	794316	131217	142788	734105	483942	774496	123106	698024	323007	592751	299872	490662	343957	172889	778183	484827	732585	193406	636602	627788	304726	63645.1	401062	609070	1.00679e+06	689234	682755	197577	661760	214423	193425	268594	258889	858773	425913	100597	546146
222.345	325.96	222.331	222.368	349827	187546	167178	144927	406610	48220.5	84169.9	39125.6	282188	141447	146251	43391.6	59919.1	469970	193442	28216.1	230442	47856.1	449861	275550	203137	201764	253960	366668	447383	273386	50313.8	513310	387211	180372	87477.4	8308.45	324842	190410	36557.2	150846	52315.2	243709	1381.2	163680	45238.4	51799.7	116617	271378	127528	347931
222.345	519.771	222.329	222.369	469276	147782	177343	43173.1	155619	110334	420279	10218.9	530378	498780	63659.8	35601.8	18677.4	134693	280802	14574.9	169977	101970	496534	40235.5	98630.7	113529	379691	457206	287025	354415	49633.2	531212	407152	364121	29084.7	21796.1	343029	175495	267722	381646	32509.1	72276.2	1677.6	529127	16223.5	25680	369822	376871	152535	416278
222.398	165.506	222.372	222.423	186339	153978	130904	84519	180813	363161	36867.4	514125	179878	319566	93108.1	169825	120142	302824	116250	396269	247544	170834	39998.4	156911	121514	145936	46839.4	197665	77995.7	67042.8	162777	197668	78122	128779	105317	113938	220229	233415	37313.2	185450	94321.3	158253	103049	34627.4	350755	284980	128965	168203	152366	111929
222.398	479.282	222.374	222.425	70963.2	224546	119881	95431.1	338628	1.34901e+06	37155.2	86218	53202.5	101245	100756	32151.3	89374.2	71225	118279	172661	75958.9	135296	99796.1	66037.1	66762.8	57905.2	36934.8	79951.4	125223	90320.7	75307.3	112856	76201.6	105748	18580	85509.9	66356.8	174997	56904.9	104144	45495.2	190348	104571	176807	214616	424648	18128.5	108182	15926.5	88116.5
222.454	188.089	222.436	222.478	448651	846755	223866	746068	400057	877757	1.46953e+06	667047	1.28575e+06	440427	221455	684247	766287	1.22704e+06	537487	531786	1.02245e+06	1.11174e+06	882653	508282	883181	206393	604659	931998	992455	900713	179131	504044	964426	878646	0	778832	1.00605e+06	635864	1.12253e+06	1.12423e+06	968321	521849	238912	894182	710647	316026	474004	1.01903e+06	394454	628467
222.455	509.619	222.438	222.472	196731	425168	186963	179416	462945	137464	338412	420983	481662	498460	59238.2	266343	97575.2	93254.3	385539	372946	200224	228241	495721	212144	162168	192464	441660	325601	312812	287590	515538	519317	146971	82643.7	1245.51	442854	313293	311731	230493	350691	406228	154181	272341	332103	349427	54632.3	334851	312263	379464	459380
223.096	505.561	223.096	223.096	38820	20154.8	17987.4	68331.4	31877.8	68455.9	64570.2	23398.2	67882.7	105150	82408.1	76032.2	58256.3	84371.5	102079	53707.9	19511.7	21743.7	44734.7	59745.9	41776.2	140367	75542.7	92678.9	128770	26289.1	13521.7	99453.6	9124.42	79006.7	28553.9	81210.9	0	77226.6	15831.2	17562.7	53859.4	0	0	0	20062.9	2341.85	618.628	1726.33	0	18912.3
223.974	36.6628	223.973	223.974	123354	103033	182465	102807	85878.7	129342	72132.6	115416	99386	123535	152383	103218	171222	101932	67504.6	70017.6	91187.5	86971.7	98513.2	148701	177298	156137	149782	132829	81554.7	61575.7	76501.1	129045	115575	72942.5	91952.5	107449	154757	98900.1	121091	127541	122657	123936	102301	186781	120654	111533	198634	74133.8	95096	126444
223.974	198.506	223.973	223.976	133597	60712.6	83948.6	12788	32932.3	184883	26770	22067.9	79726.3	70067.6	25872.9	47105.3	169315	135107	38464.2	155675	154595	119088	91027.5	265182	37279.6	70463	195420	83779.6	75212	57837.5	51912.1	80447.5	94970.2	28596.6	51607.4	80584.7	262440	8007.31	41844.2	87375	71171.5	82943.2	43421.4	171347	72997.5	53716.6	199841	80561.7	259281	179543
223.974	454.381	223.973	223.974	235575	81843.3	52603.1	110287	107368	25644.7	57767.9	102456	13025	95480.7	55773.5	89469.1	164808	200179	93086.7	81131	55994.3	90839.1	113900	90468.1	179470	133949	113560	48302.9	131911	16176.4	44457.1	27697.8	47173	10528.2	18778.5	124838	31222.4	58394.2	10061.6	6985.31	80248.2	258260	167579	88167.2	52570	69619.6	105044	277383	11882.5	34666.9
223.988	298.422	223.987	223.989	93089.7	176913	159944	241369	156574	142859	222468	92183	0	61627.6	276285	64376.4	243301	82924.5	150955	100130	177296	53352.4	46941.2	44569.7	160294	153568	120348	54459.3	113377	412539	748944	245537	200588	42436.5	0	207544	177773	227356	141115	208558	286984	94100	0	292171	230554	214449	303776	181995	88715.7	39477.9
223.988	544.191	223.988	223.988	96449	69863.7	187970	182513	322161	208955	663046	92092	68366	80283.8	96428.7	225867	232532	147800	70028.7	255061	165705	145849	128678	125096	140096	438965	402169	196122	0	413018	649922	591350	322674	117040	162370	217214	112733	0	0	352824	364625	43073.2	0	181865	410851	0	192521	468362	350357	445980
224.076	22.3875	224.074	224.078	12566.2	75270.9	9525.81	57662.8	66365.3	18487.3	71187.3	14294	7965.2	4315.83	5895.18	18855.6	72916.7	35366.9	49065.7	49843	16075	22991.8	66013.8	66841.4	70797.9	17336	42888.8	12780.9	11845.4	53248.3	27677.8	19292.9	12529	41812.1	88215	8502.94	50877.4	30274.4	55341.5	45860.2	9330.36	52421.6	39535.2	50921.9	36506	34184.8	50728.9	8183.99	32597.9	67203.3
224.128	53.13	224.128	224.128	1.98036e+06	738696	7.18e+06	631407	5.03849e+06	515095	5.6804e+06	6.18958e+06	389229	2.00515e+06	384694	1.76241e+06	564439	2.01227e+06	660050	574280	6.28438e+06	842450	762682	4.79148e+06	901342	5.97612e+06	351035	872383	635785	634237	5.45823e+06	286218	721917	348571	397227	5.75369e+06	5.53834e+06	486649	5.60251e+06	635466	5.31166e+06	503699	458964	5.02693e+06	5.06133e+06	4.77165e+06	4.63335e+06	4.73732e+06	4.70199e+06	4.51579e+06
224.128	301.792	224.128	224.128	9.22954e+06	1.23621e+06	1.16274e+06	455350	1.10666e+07	1.29248e+06	8.75898e+06	7.40333e+06	368158	1.0296e+06	1.96738e+06	1.54154e+06	4.52091e+06	1.49765e+06	3.08042e+06	370377	448972	2.66109e+06	1.64598e+06	2.26612e+06	1.67516e+06	1.21301e+06	1.13201e+06	510985	515439	782049	1.01269e+06	2.05642e+06	1.03805e+07	5.81626e+06	689121	8.95662e+06	339857	7.85351e+06	4.4473e+06	2.18573e+06	0	3.14814e+06	724406	451314	340117	158131	463099	6.04721e+06	6.67481e+06	468422
224.128	523.592	224.128	224.128	2.64249e+06	1.67423e+06	7.85533e+06	1.40614e+07	1.28988e+07	6.73531e+06	0	1.65881e+07	0	3.16802e+06	2.91119e+06	2.12984e+06	1.10896e+06	1.274e+07	2.11693e+06	2.60595e+06	1.68104e+06	1.91172e+06	2.59863e+06	6.75496e+06	1.442e+06	2.34888e+06	2.62034e+06	1.02891e+07	2.12612e+06	1.24878e+06	1.87892e+06	2.59407e+06	9.97663e+06	0	0	1.56484e+07	1.00392e+07	1.17504e+07	3.77369e+06	0	4.99236e+06	296000	4.38681e+06	5.62271e+06	1.10065e+07	0	7.31466e+06	5.51656e+06	3.87395e+06	696314
224.971	111.457	224.971	224.972	143279	24586.3	153267	56582.6	71722.3	0	220156	77887.9	76498.1	0	119557	29049.5	397863	0	190675	45093.5	111287	46687.3	146777	0	0	79948.9	75032.8	166433	39246.6	0	79803.6	82065.4	211073	146024	39605.2	58018.5	88921.6	164009	210963	264543	0	60569.5	155000	0	75113.7	28510.9	0	15083.5	110172	0
224.971	400.433	224.97	224.972	50864.2	189390	40373.2	140898	17823.3	111005	128719	19622.6	92098	61745.9	80004.5	90320	63925.6	99056.3	140833	40534.4	56707.3	159460	11493.6	215013	126826	63925.9	56809.1	150193	8316.36	53080.6	91433	227354	95781.1	47483.3	141240	42339	11715.9	0	127183	219609	137576	75604.4	185976	0	13365.2	22863.6	53112.4	111814	50902.6	19367.6
225.087	288.703	225.086	225.089	30457.3	0	43864.3	74392.7	231990	93763.1	94323	116966	268341	209902	241346	108933	42281.6	41232.6	112387	170665	326526	285241	145230	243552	199720	266276	212143	100481	230307	155922	137303	147220	199881	145607	106792	354551	161663	144564	102147	370379	293006	109640	25886	98874.4	234156	130491	172377	171024	41045.5	90305
225.087	549.819	225.086	225.087	155887	211306	0	291369	66307.8	53583.1	241994	219653	223017	101904	184108	199480	220669	155279	134270	93957.1	34318.1	92280.7	207170	308837	125937	45908.4	47261.9	111353	192453	90394	170058	121233	96402.9	155676	79027.6	173953	216468	254704	161613	176632	181733	146651	105057	179478	190054	66484.4	0	43884.1	148624	74933.6
225.131	319.963	225.131	225.132	125442	1.53351e+06	409797	795666	210104	1.08814e+06	746649	586549	1.07422e+06	356991	1.11889e+06	1.05307e+06	504699	238509	238891	1.76576e+06	489767	54310.3	54638.3	238389	281114	82876	897303	1.25404e+06	561144	691518	1.13598e+06	195309	219517	855731	1.41879e+06	1.19701e+06	1.05526e+06	69990.9	1.31146e+06	126011	146582	555817	84236.9	670622	592553	834606	830028	763990	440721	647989
225.131	555.483	225.131	225.132	455034	224515	929250	673557	252070	812406	977859	789686	673528	0	442766	226755	965187	1.98545e+06	240024	121956	207221	486073	1.4783e+06	1.05206e+06	921012	0	801289	292777	1.04061e+06	240016	113622	108121	1.21228e+06	485186	454477	0	233750	988464	894769	622444	749871	500022	128212	560249	1.23917e+06	0	118064	541531	154142	547436
225.196	106.844	225.195	225.197	16363.1	31279.5	142140	34775.4	34495.8	69968.8	0	0	101525	0	61608.8	80837.6	0	58518.6	22117.2	45223.1	0	48857.9	46728.8	115148	32400.8	35910.3	15201.6	119797	110233	75510.5	0	93137.1	27483.7	19192.2	39086.3	0	0	90337	20789	39459.9	45542	23942.5	11836.5	0	0	49816.8	33317.3	145552	58260.8	77164.9
225.196	365.649	225.195	225.197	140904	109903	51178.9	63042.6	45305	0	37319.7	125055	97990.2	75759.8	82317.1	87746.9	176677	45591.6	41864.4	96079.8	111761	107348	74000.3	120197	95093.3	99812.3	178828	128604	119690	87083.1	59583.6	180726	109458	85434.5	148309	84099.6	155345	117195	0	95865.8	151223	106110	143085	148850	104482	182328	36177.9	84929.7	66146.9	66737.7
225.196	538.724	225.195	225.197	26530.5	69765.9	100856	123461	72704.5	44063.8	81767.8	128872	83897.2	64500.9	37601.6	242645	180712	98797.2	159260	55183.6	203427	168472	46867.9	25007.5	51263.2	159934	119436	70276.8	101215	128961	146905	73815.4	0	24471.3	87715.9	21578.1	72886.5	89858.5	123354	60311.2	24227.4	130151	117703	84597.3	97104.3	89836.7	120044	166251	14436.5	68660.6
226.577	108.237	226.577	226.578	164009	112027	117878	0	0	77024.3	321912	47285	33768.9	136861	94033.8	271069	235989	91262.5	80444.7	611444	402820	603822	409732	644045	535872	1.23174e+06	1.26942e+06	1.34985e+06	143565	135639	311364	1.80399e+06	382401	326230	150764	382638	203352	31172.5	162945	184776	207841	93508.6	92723.6	23079.7	78264.5	134159	51893	102768	80422.5	251928
226.951	84.856	226.951	226.952	4.91e+07	2.5611e+07	1.72026e+07	7.13643e+07	7.13802e+07	4.21959e+07	8.90994e+07	3.65474e+07	1.56002e+07	6.35508e+07	4.45045e+07	3.72075e+07	8.29835e+07	4.1061e+07	1.82758e+07	1.08911e+07	6.74157e+06	9.58056e+06	1.90035e+07	1.73458e+07	1.69949e+07	2.32505e+07	2.18363e+07	2.49052e+07	8.99371e+07	8.82739e+07	5.80778e+07	2.14689e+07	7.14975e+06	5.86882e+06	4.41262e+07	5.36572e+07	3.32884e+07	8.51455e+07	8.31911e+07	4.98998e+07	4.79426e+07	2.26096e+07	1.13962e+07	5.84545e+07	5.10266e+07	2.12269e+07	7.17095e+07	4.719e+07	1.82985e+07	4.92762e+07
227.042	94.3524	227.042	227.043	263292	239042	163934	147588	192907	180230	187873	141295	101604	244875	209185	285424	216568	258387	137558	396166	199576	298934	409176	381957	366668	674871	587416	651317	281890	244683	346021	776417	244608	181883	267141	252975	278682	184144	179994	149201	281837	187012	123485	143040	117263	264895	220455	138857	122520	270498
227.955	84.7331	227.955	227.955	1.37947e+06	727899	473184	1.9818e+06	1.94183e+06	1.15835e+06	2.55931e+06	919481	374037	1.86378e+06	1.31777e+06	1.09107e+06	2.36195e+06	1.21765e+06	463667	301873	182213	287708	547809	493323	474953	668675	629106	727250	2.60011e+06	2.6085e+06	1.68014e+06	631636	210191	167758	1.15003e+06	1.45788e+06	909607	2.43179e+06	2.43045e+06	1.38911e+06	1.38858e+06	663631	251113	1.6312e+06	1.44069e+06	594306	2.01476e+06	1.35828e+06	511397	1.41677e+06
227.982	39.6529	227.982	227.983	19611.8	8302.39	19275.6	172647	342225	369552	699129	205000	202950	16528.9	6094.1	12697	196848	70720.8	30218.3	11636.4	12271.5	161513	177464	256037	401317	474510	497458	487044	473090	621118	678104	655424	217445	167976	393667	486586	270777	518986	354714	449616	395753	297933	259518	357331	312605	365150	489229	295026	288557	302268
228.956	84.6397	228.956	228.956	487525	268462	148503	658120	671600	357167	893088	300700	149188	637050	452551	370426	914342	381617	193022	94354.4	45489.6	103129	187979	169092	178655	241798	218719	251937	877403	906978	583000	234781	62498.6	46800	446259	559833	319288	778339	847191	507009	476094	248198	145098	609565	463428	264877	753045	442994	186592	507560
229.141	120.755	229.14	229.141	284541	148134	150901	336681	355658	262849	355054	351701	220510	287738	337587	401013	293138	268147	288672	81860.5	165674	95006.8	197170	126607	107084	153754	216035	221768	360502	452879	353061	247629	247232	237488	200325	75679.4	113080	268639	326212	331001	187670	141051	141745	212672	228446	146396	284959	578248	173617	317516
230.914	169.246	230.914	230.915	69833.3	7465.85	0	145140	96255.2	69381.4	62407	86900.3	101904	114274	37972.6	62460.2	141124	16905.8	865.111	20247	29472	60250.1	38763.4	28156.2	0	0	1250.78	651.782	38511.1	36204.5	40990.3	0	80228.4	0	207620	216347	26197.7	196029	199014	107276	64486.2	51738.2	441.581	67837.5	29436.9	58802	166057	170779	56362.7	81585
230.988	85.209	230.988	230.989	164180	93070.5	46568.9	1.05597e+06	895237	79051.2	0	710630	140060	142813	140351	21431.6	190341	262661	133321	0	0	0	13658.7	0	2725.89	0	0	0	0	0	10481.9	596.579	3798.33	0	271153	65254.5	159112	143536	52283.2	97040.9	64286	64090.2	57664.4	181374	137574	74419.9	84018.2	45408.9	2340.56	0
231.055	96.2992	231.054	231.055	488727	99756.6	0	402159	542899	105991	655206	255676	126610	480851	357697	151401	831656	363600	30937.8	6983.68	826.919	0	94998.2	30992.8	30891.9	100928	52570.7	65943.6	956532	961109	549870	35715.2	0	0	514336	489315	315640	1.0105e+06	1.11974e+06	574847	997398	450519	143419	1.06664e+06	910080	228023	1.3208e+06	787244	130050	931812
231.139	40.9522	231.137	231.141	79590.6	77308.1	428141	377219	371272	122432	351306	73510.7	426350	371660	323370	389937	79676.5	57610.5	446191	79849.9	50711.3	406578	402668	395265	463775	77557.3	394206	402296	383160	94998	400138	404453	397951	360140	159239	359773	82166.2	342463	367891	56654.6	380773	444911	506422	50669.2	400263	376037	352806	56286.1	382627	75970.2
231.139	275.022	231.137	231.141	438268	1.02108e+06	38405.6	894906	334211	99079.2	37511.9	239250	43426.9	306700	443610	734133	744125	549895	552783	36835.1	315449	741296	144913	565517	284401	464680	694513	147681	485139	747753	597788	95741.2	418685	433568	61276.1	443199	319439	823301	46165.5	843253	266459	145658	738683	492167	289957	38100.4	605513	330623	377806	655428
231.14	551.83	231.137	231.141	57054.8	68929	605565	793552	234562	531997	450731	505012	537462	404390	228193	0	378990	99460.4	442090	788635	247932	54882	686600	194048	514164	288212	481602	261379	578817	382545	482696	677351	390091	248855	269323	260407	508078	319468	0	600226	314114	197535	835899	119926	354019	480440	313438	526523	418381	320878
231.874	131.473	231.874	231.875	67086.2	29968.4	87063.9	76392.7	33031.2	5004.55	439.891	0	0	78083.7	82367.1	68024.5	149712	74055.6	7172.73	16788.3	1674.99	0	0	0	99847.2	0	0	0	120301	99076.9	59131.8	0	0	0	99380.1	44315.4	2422.08	140289	66754.1	54651.7	53558.4	18859.8	24209.1	60408	82234	32600.2	59797.7	112927	30364.1	40439.8
232.908	85.9839	232.908	232.908	353357	118614	0	238120	752230	144527	190836	132006	33642.9	548303	279444	50727.4	282469	184860	284099	2904.09	0	3859.85	25975.2	45624.4	68593.6	4143.55	2861.38	75094.7	503411	324024	164341	34712.8	0	0	61430.6	367985	17918.1	334416	175443	92749.1	120284	218371	0	241734	143726	70604.5	348704	301806	59880.9	71743.7
233.871	133.877	233.871	233.872	32874.4	47607.1	3507.87	97760.7	36194.5	12131.4	62705	16452.9	38765.5	105165	45041.6	64952.5	129128	79636.8	61683.1	0	0	0	0	1510.16	2141.62	0	0	0	199759	38725.7	31810.1	0	0	0	20591.3	63554.9	51152.7	152430	67968.8	84739.3	57602.9	36004.1	37432.1	117678	87164.6	49699.8	73752.8	107824	27383.5	75082.4
234.089	83.187	234.089	234.089	177337	203838	170475	196129	77085	121723	212903	225052	112049	237786	195595	174320	255023	172187	67128.8	116069	82296.9	109961	137071	145473	106675	112299	140395	104514	280336	268195	199068	107959	81907	81402.7	160135	124781	152795	176865	198683	100867	182803	90557.3	88088.7	194289	147166	119109	182279	173232	93481.9	163597
234.769	94.8128	234.768	234.769	17450	157765	209287	180395	95800.6	211319	91864.6	199955	291653	118130	55572.1	36203.9	5103.6	217385	251787	7138.15	48339.8	2054.1	59561.7	92040.4	69626.9	24228.6	0	21137	102438	109689	114686	46972.6	0	0	185431	214724	98043.8	1040.74	9967.94	20799	151286	250385	303071	67386.6	210121	359996	169086	64281.5	158752	47466.2
235.094	151.397	235.091	235.097	0	0	0	0	0	0	0	0	0	0	0	0	41464.9	0	0	0	0	0	0	0	0	0	0	0	0	59170.9	30646.7	0	1002.91	0	0	47548.3	0	46894.9	192184	0	0	0	0	21184.8	0	0	0	0	132304	0
235.129	82.9225	235.114	235.138	0	0	173557	0	53534.4	0	5837.99	0	0	0	0	0	0	0	0	203008	184723	165039	0	0	0	18775.7	159072	180357	0	20468.2	0	0	0	0	0	174175	0	0	0	0	0	0	0	220557	0	0	0	65850.9	0	0
235.127	216.059	235.114	235.135	0	0	0	0	0	0	0	0	0	0	0	0	0	0	0	15887.5	0	0	0	101696	83178.9	30125.7	0	27470.7	0	0	0	0	0	0	0	0	0	0	63776.2	0	0	0	0	11348.8	0	0	12843.6	0	0	0
235.128	405.073	235.112	235.139	0	0	74136.2	78648.4	0	17192.5	20657.6	0	85760.7	16424.7	63504.8	0	126204	45831.2	0	0	0	0	0	12466.4	19483.7	0	0	0	0	222893	0	0	67452	0	27306	38848.8	0	82351.3	16673.5	0	14286.3	33232.8	0	0	0	0	45198.4	24838.1	0	0
235.148	63.5264	235.139	235.159	0	82564.7	0	17012.8	20716.1	0	0	0	94558	89447.2	0	0	156985	0	189258	41798	18606.6	0	0	0	167272	0	0	0	0	101278	0	146470	21153.9	0	0	0	112381	61188.2	0	0	0	0	0	0	0	204718	61293.9	0	0	0
235.147	264.062	235.14	235.157	0	0	0	0	0	0	0	0	0	0	45902.2	115446	98941.4	0	0	95085.6	0	0	0	10583.5	48525.8	0	37158.6	0	0	58318.7	0	70359.3	0	0	0	0	0	0	83770.1	59391.1	0	0	0	0	0	0	0	0	0	0
235.15	489.477	235.14	235.159	0	0	0	17313	173084	0	0	0	0	39088.5	0	0	46004.2	0	32222.8	12467.6	0	0	0	0	0	24150.8	0	0	23556.1	0	0	0	0	0	0	0	0	23817.9	36012.1	0	0	0	0	0	0	0	32539	0	0	0
235.168	106.858	235.16	235.172	50007.3	46423.2	108556	45320.5	0	168689	90624.4	163932	131919	155310	0	176249	20281.3	108390	104709	24223.9	190859	200000	120780	248407	85895.2	177508	22918.4	217689	196291	0	54710.7	171044	113035	177255	306982	39741.7	75088.5	0	123068	177237	176694	201799	310336	87583.6	181185	92708	0	0	256104	66502.5
235.169	375.452	235.168	235.17	157323	141961	218791	121140	247566	134947	29536.7	52264.6	165190	79582.5	123753	105472	240575	131596	29268.2	78930.7	261102	101255	258567	158153	72058.1	81986.7	63479.1	317878	76992.1	86033.5	82718.5	126509	235228	166688	37198.1	21748.1	112462	0	178732	267599	114711	120391	104945	142109	207282	120079	270566	32037.6	94171.2	51164.2
235.169	540.929	235.168	235.17	85628.1	130613	0	175480	22994.5	99545.3	84528.8	209254	164114	84758.8	91823.6	189183	0	188346	57574.6	94723.3	111178	131577	48334.4	79099	91394.7	84120.3	120230	94876	77042.8	145970	0	165646	73404.9	28815.9	125986	94886.3	168335	120512	238273	204616	120585	67195.6	136045	25192.4	0	145054	0	76500.3	0	63745.3
235.18	94.0853	235.18	235.181	1.12544e+08	3.95848e+08	5.9772e+08	1.36423e+08	1.0981e+08	4.67704e+08	2.12731e+08	3.44045e+08	7.86264e+08	3.23564e+07	7.45072e+07	1.46967e+08	1.59331e+08	2.77821e+08	7.19842e+08	6.3253e+07	6.18101e+07	5.76488e+07	1.63096e+08	2.03814e+08	2.1172e+08	6.16128e+07	5.79427e+07	5.35792e+07	1.14759e+08	8.81281e+07	2.59706e+08	4.46434e+07	4.56871e+07	4.40184e+07	1.21795e+08	1.45198e+08	2.30373e+08	3.98644e+07	5.04219e+07	7.59945e+07	4.10128e+08	6.3868e+08	7.72675e+08	4.60351e+08	3.63794e+08	1.08016e+09	1.37924e+08	1.43463e+08	4.41146e+08	8.13406e+07
236.112	121.564	236.11	236.115	28412.7	153326	0	0	0	0	0	0	0	0	0	0	0	0	0	0	0	0	0	0	0	26650.8	0	64601	0	0	70314.2	0	0	0	0	0	0	0	0	0	0	0	0	0	0	0	0	0	0	20267.8
236.124	111.211	236.117	236.131	156537	134974	0	162900	0	0	0	0	97021.4	0	91948.5	94330.3	0	165496	53853.4	0	47929.1	0	53937.5	0	0	64889.8	34490.9	115782	0	87741.9	135114	13305.2	0	93359.8	0	0	34897.1	0	149339	102786	85603	0	210688	240692	129547	137839	66209.8	28860.9	0	59533.9
236.184	93.5583	236.183	236.184	1.73742e+07	5.63456e+07	8.44352e+07	2.27181e+07	1.76442e+07	6.78852e+07	3.03994e+07	4.88237e+07	1.13811e+08	7.5282e+06	1.18657e+07	2.13782e+07	3.61026e+07	4.14145e+07	1.04366e+08	8.87951e+06	8.535e+06	8.64103e+06	2.31827e+07	2.93294e+07	3.04195e+07	8.08584e+06	7.43916e+06	8.22071e+06	1.22444e+07	2.19915e+07	3.64156e+07	7.05903e+06	6.3788e+06	6.25211e+06	1.85046e+07	2.2145e+07	3.49312e+07	6.15558e+06	7.30999e+06	9.2676e+06	5.99686e+07	9.12414e+07	1.11932e+08	6.73532e+07	5.17303e+07	1.57303e+08	1.11119e+07	2.16252e+07	4.64874e+07	1.24165e+07
237.187	92.9939	237.187	237.187	1.66314e+06	3.69187e+06	5.87009e+06	1.51722e+06	1.22504e+06	4.97836e+06	2.66277e+06	4.87008e+06	7.76047e+06	515493	791276	1.79071e+06	2.75123e+06	3.11331e+06	7.52169e+06	739827	733096	720966	1.79215e+06	2.39702e+06	2.41037e+06	698846	642848	669529	1.36317e+06	1.8215e+06	2.99896e+06	552349	524769	503709	1.67214e+06	1.75862e+06	2.75789e+06	384615	519807	952976	4.00802e+06	5.98116e+06	7.57934e+06	4.88387e+06	3.98988e+06	1.09674e+07	833989	1.10451e+06	4.55083e+06	885192
239.074	288.039	239.074	239.074	24605.7	85210.4	0	0	57338.9	25041.8	21925.6	30626.2	18112.2	27681.4	101304	8277.09	83926.2	144734	119507	39736.6	73731.8	89714.5	22009.6	89157	19398.4	24405.2	40619.8	17450.4	101878	80160.8	3614.07	44267.5	61525.8	53745.3	87049	1292.51	64609.2	39681.1	4500.8	831.293	849.368	0	0	64026.1	2406.53	19473.7	1538.56	53883.5	837.428	39092.3
240.001	237.111	240	240.002	157133	203163	183044	121465	0	163573	151989	242098	223094	96906.5	34507.9	198496	126437	349402	260258	186598	195231	173561	80038.2	215711	264835	77734.9	108549	126615	125663	155130	221334	170112	146449	155008	237199	289581	495668	554140	276831	73922.1	287500	317548	149618	68005.5	416243	191526	269212	218401	196553	325718
240.002	522.102	240.001	240.002	41531.6	124438	150234	162360	103858	96795.7	153159	118351	76489.3	53879.9	114728	55204.6	41367.2	169632	157351	163842	78802.7	145816	49678.8	162186	52030.4	82213.1	38394.6	58437.9	214877	163503	102983	42922.7	196803	112879	41183.9	192403	218505	238516	35024.6	70158.3	96497.7	78786.1	63826.8	85180.4	99472.7	110027	151104	263121	148656	78659.4
241.017	84.6034	241.017	241.017	121883	45163.8	57101.5	1.0239e+06	1.14931e+06	77227.8	990134	390068	67619.7	115130	45678.5	0	197498	105054	6664.44	0	20046	0	0	0	1453.6	0	0	0	78109.1	50849.4	40286.6	0	0	0	184415	269916	150324	238825	250470	77334.2	67985.1	5603.62	0	150155	155353	74628.5	44586.7	61116.9	3705.29	74045.5
241.999	203.876	241.999	242.001	69189.4	165794	189967	185430	68474.9	167173	173776	100210	198049	205512	111719	102344	71102.3	202475	169988	202133	133286	153766	27145.7	355755	393036	170402	171438	130918	201287	191205	173873	114341	206198	134028	266847	30204.2	254998	190624	101131	233203	189720	84629.2	106448	88969.7	160490	316942	25769.2	391804	168445	171080
242	417.549	241.999	242	43743.4	41111.1	81261.4	14843.7	101699	87981.8	108521	57550.4	36256.3	64344.1	115058	105699	123948	48579.4	115147	142477	143093	45403.2	73645.1	37602.3	92198.1	27865.4	38324.5	52536.9	25261.5	55393.9	91741.3	88102.4	61144.7	36977.8	22602.5	61583	150942	53356.4	164524	48315.5	134261	42405.3	14647.9	100023	104995	154972	145543	24560.8	72484.4	132868
242	539.038	241.998	242	188410	96998.5	142012	87049.5	74808.4	124404	71418.4	108150	58677.1	17411.9	67552.9	17601.2	62040.8	202653	120921	94676	169574	24306.9	94508.4	162074	75927.4	161393	92305.1	72225.1	149807	144776	25879.5	120777	181176	73755.3	246354	99448.8	55197.3	61563.4	195719	206431	97268.6	126280	77663.8	0	84183.7	193532	63687.5	161873	160471	30991.7
242.925	84.5932	242.925	242.926	133544	81155.4	76870.8	1.58322e+06	1.57997e+06	1.45228e+06	446898	152689	98226.8	130444	72524.3	128414	196496	100264	40656.7	68535.6	0	94271.2	9686.3	46652.1	68540	108641	60587.6	78374.6	203491	219760	128798	87121.2	63803.2	29771.5	130840	182426	68543.2	344842	365257	242620	174343	41428.3	45960.1	173754	192385	68192.3	107357	63082.8	61462.1	77233.6
243.038	103.381	243.037	243.038	2.35334e+06	2.36909e+06	946394	1.85403e+06	1.86547e+06	2.64099e+06	3.64249e+06	3.2015e+06	1.80115e+06	1.41629e+06	1.96876e+06	2.34145e+06	2.09853e+06	2.1837e+06	1.42497e+06	9.76439e+06	6.80149e+06	8.67224e+06	8.8143e+06	8.51566e+06	7.04348e+06	1.14102e+07	1.25507e+07	1.22617e+07	1.67394e+06	1.83423e+06	2.80533e+06	1.27296e+07	6.8456e+06	5.98262e+06	3.10538e+06	3.90837e+06	3.56907e+06	1.0058e+06	1.10829e+06	1.31154e+06	2.63527e+06	2.16886e+06	1.07379e+06	1.66362e+06	1.61326e+06	1.27586e+06	1.0595e+06	979102	627868	2.52424e+06
243.101	42.5012	243.1	243.102	10480.1	121839	122289	57538.4	77829.3	87218.9	42228.8	94552.6	104268	104621	97288.2	82660.4	52345.4	121764	101733	109156	108472	119104	108438	109185	112404	103220	95187.3	102209	95243	102383	78222.5	67785.8	81718.7	84588.7	108971	117493	90914.5	25475	59118.2	29090.2	94658.4	41695.9	28793.7	89110.6	87959	26725.7	27314.9	27357.6	92354.3	33398
243.102	227.825	243.099	243.102	64616	154754	149333	38413.7	104315	120551	154728	0	143007	233981	98656.3	108191	193243	110327	0	109917	165119	58433.1	57773.1	177155	137183	220305	141251	103786	112576	210034	56812.1	119769	0	185324	162765	154768	350490	214952	192309	277052	133952	81466.4	118585	189598	119395	118414	43361.5	6126.11	158839	31937.1
243.102	411.636	243.101	243.102	141344	95654.1	0	138725	0	0	139260	198512	91101.5	0	118303	168231	151162	149422	237116	147742	131293	162292	138584	20385.1	151802	115077	134705	131912	126462	89936	0	99322	236783	78010.4	99074.9	134290	186115	124893	90171.4	95972.3	88289.7	29131	36968.6	51556.9	84691.4	77383.3	118045	71022	7025.68	51357.1
243.102	539.037	243.101	243.104	113525	16748.9	62134.9	174781	221993	133579	168736	86790.4	131868	110409	60555.2	81785.9	69355.1	151410	82509.6	64349.1	223869	101971	170326	44792.7	211225	47241.2	115189	146420	112578	40110.3	106670	107130	84903.2	95674	41673.8	115068	85772.3	22814.5	101578	81024.8	32342.8	91529.1	20581.1	74815.8	80483.1	69487.4	20341.4	113742	58093.8	115561
243.117	527.251	243.116	243.117	63375.4	114312	460122	266105	48586.4	122901	290116	225315	220393	174885	244202	217653	220391	222826	156371	158258	230485	540092	144338	408955	153928	426081	310086	195115	288159	48217.6	205925	288909	203197	288984	325708	335261	64438.8	164068	183659	64357.2	76201.1	128130	160957	151442	32680	187715	137675	173484	167395	37517.8
243.941	86.705	243.941	243.942	208594	145457	107885	0	0	0	3178.51	18876.4	7868.83	222956	197571	113093	0	101090	55982.4	0	0	62016.7	3185.56	0	1135.28	0	75416	53269.1	0	0	2470.14	2176.71	1646.27	0	11948.5	0	3228.77	2289.22	4111.53	0	0	134997	0	0	0	3637.19	0	57551.7	633.374	0
244.041	100.34	244.041	244.041	60987	59678.8	5542.93	0	57929.7	54746.9	79825.2	78274.1	73246.8	135487	37961.3	88039	72860.2	30366.5	72353.7	458743	316345	428001	441814	445191	343878	472583	676608	446574	4496.44	34858.3	85070.8	588765	291866	262433	29145.6	142277	67455.8	79262.5	0	0	56503.9	82957.7	48950	16131.3	4543.33	2531.48	23235	4981.18	981.882	79535.8
245.033	95.1237	245.031	245.034	155195	160277	133293	75523.4	310025	67961	314263	75948.6	215536	69027.9	292715	223757	200717	278029	97045.7	961858	469863	648052	632925	626963	577879	919140	1.09176e+06	847867	133029	161163	128520	841286	346242	317537	36227.3	94734.5	65296.4	0	170662	0	0	270665	361779	0	107398	0	99541.7	0	0	0
245.032	244.886	245.032	245.033	234327	68274.4	74680.1	0	0	177172	119735	170540	357678	31869.2	53312.3	28578.7	56481.7	114635	50969.9	81794.3	66357.7	0	99181.7	0	17973.4	62392.4	58326.1	113543	47165.8	51690.5	0	59939.2	163402	140909	179288	0	234933	251671	311984	664580	44638.8	320594	417244	245138	376731	400521	549095	197132	0	937250
245.032	455.523	245.031	245.033	66294.9	300673	248534	40261.5	152159	0	31390.1	354521	59762.5	266716	173731	191447	387246	55288.8	278795	271945	205262	130905	203561	143705	216911	271746	62962.4	251912	532513	262272	336838	235497	245544	199440	252262	77852.4	78117.4	452374	84736.2	82334.8	259016	495232	330005	393296	661842	308647	401880	227416	25951.6	131806
247.095	191.923	247.09	247.097	437243	114179	587518	150325	99137.1	397046	228348	200641	93830.7	85754	132191	167571	161564	136705	134187	574916	227388	574786	270927	276475	442490	546910	715086	764718	332336	95850	384028	805892	342776	450206	337366	310323	242809	67483.4	186460	178175	99047.5	94975.1	81079.9	58872.6	60489.1	185312	70363.9	104181	53437.3	170000
247.096	520.795	247.095	247.097	155848	31947.6	40949.8	88432.7	43118.7	204885	61963	155650	61364.3	72231.7	44868.5	120005	90659.3	74169.7	100085	228701	118028	52532.6	99059.4	245830	103352	139905	161588	245650	176893	27559.6	61870.4	39435.8	206355	197825	122023	44000.7	96065.9	191082	48920.8	23655.8	0	26562.4	1748.18	36467.4	159925	93483.9	40167	72495.5	0	82531.8
247.921	87.6709	247.921	247.921	194757	162486	148265	509648	368024	2326.26	0	649282	251458	217884	173347	28225.2	14170.1	338514	283073	1870.36	36475.8	44124.3	30358.6	933.514	0	0	0	0	0	0	0	0	36618.4	1348.54	223072	14011.1	176998	42559.9	3017.52	27657.9	8506.51	145446	156104	265631	33976.6	91502.2	8111.16	152275	106037	63649.8
249.148	60.5806	249.148	249.149	86485.9	425406	167000	644894	323622	617776	527131	759532	746837	300734	507407	335336	111307	263704	254749	228345	437656	580167	597865	504202	160189	495362	467703	507066	146088	115112	511930	347579	608363	601116	814677	780086	718744	764457	653072	94297.6	835830	794080	118104	125266	135337	147007	663733	221178	78753.5	776057
249.148	270.692	249.148	249.149	563888	988273	116726	645471	1.10847e+06	991874	959532	200318	0	49411.1	129367	125926	362278	269020	131003	402617	340069	56436.7	850254	638251	171516	823201	64385.4	77142.3	312543	160906	340898	878476	990206	148923	856976	195040	1.1146e+06	928559	769538	2.0408e+06	661466	152603	1.1255e+06	0	365987	1.54995e+06	434809	124361	0	712544
249.148	412.932	249.148	249.149	60176.8	0	441544	157226	91532.4	621567	902732	119175	1.28798e+06	0	455717	790872	109997	140746	162759	0	543012	870106	289312	350291	182127	257063	566266	124422	60301.8	209083	159209	0	0	496515	686812	78611.4	0	96398.5	1.51366e+06	1.43702e+06	892174	0	721809	0	0	620022	1.63561e+06	580788	110177	1.03192e+06
249.148	531.594	249.147	249.149	234316	902460	458388	0	331561	760081	492095	981806	1.11008e+06	49199.3	172954	230443	274631	266221	283719	344108	1.09743e+06	1.08157e+06	360643	618031	202625	757741	0	900142	335298	311505	356009	402956	878789	323761	0	1.25317e+06	1.27257e+06	698242	1.25996e+06	132129	1.06825e+06	0	637031	692083	1.04419e+06	0	1.46507e+06	577628	788356	1.34216e+06
249.918	85.3572	249.917	249.918	96921	96239.4	10540.7	301568	184593	0	0	351563	196780	48777.2	119159	0	0	210214	158054	0	12398.7	0	9480.52	0	0	0	0	0	1440.44	0	0	0	3144.08	5549.64	220975	0	116320	0	0	0	2141.45	49863.8	66262.4	143847	201081	162410	4956.03	60352.7	13120	0
250.099	97.8147	250.099	250.099	100898	38240.8	0	126722	190710	47632.1	206352	103827	5918.39	101974	88956.9	3885.33	270267	209382	42171.4	44064.9	4414.84	0	31177.4	0	0	13403.6	35157.5	3286.91	127711	103091	44906.3	2325.16	0	1087.73	334659	305023	222909	238503	256830	210047	297523	221085	159669	349488	287769	112740	219206	144780	26092.2	211382
250.152	43.6571	250.151	250.155	3200.8	21614.4	53213	65825.7	66980	87890	96517.5	18794.5	26969	29398.5	77256.9	42153.5	15520.1	57937.1	68985.5	107969	83404.3	87109.7	25587.6	14228.9	74532.1	74993.6	22956.1	47488.1	46104.2	46956.1	16003.6	67844.6	146864	76546.6	28032.8	79224.6	11408	39230	24141	21476.8	80870.6	37380.3	29255.5	80632.5	97705.6	25830.7	45419	20157.6	38575.4	9176.39
250.152	270.963	250.151	250.153	14003.3	181419	16979.3	216682	78740	43560.8	102090	92066.9	38384.8	67421.5	43110.6	0	1076.92	92396.5	241727	222742	253364	110121	146627	331056	67871.4	226409	91048.2	247471	84830	166063	97222	284381	69352.7	162589	138513	188059	156696	99195.6	100619	143777	197244	138363	195500	126968	170799	143860	40555.4	38152.1	122322	16361.2
250.152	535.133	250.151	250.152	75433.7	200635	31287.8	79817.8	72144.4	106114	99024.7	86815.5	225219	41293.6	61232.8	35232.7	64536.2	91627.1	118477	189031	83515.2	131319	303503	251577	93702.4	123968	162047	176123	206472	225286	99783.8	99520.3	95277.6	80113.9	109144	118085	124004	53200.8	0	168249	168054	10676.3	43306.4	84366.4	77005.7	14364.2	66959.1	144938	89927.1	90456.6
251.185	553.539	251.184	251.185	68442.8	15547.3	58528.7	58194.6	670.206	50548.9	42360.6	14761.6	23558.7	77717.9	0	88899.1	99379	113850	0	73627.2	62440.6	81191.2	158861	67696.7	110370	20847.2	15101.8	46293.6	60050.2	40912.5	84479.2	25492	23527.9	14597.7	30356.8	1962.58	3269.19	44374	0	1207.33	2399.87	0	68921.4	0	1312.11	144689	835.849	2260.9	107494	0
252.086	530.051	252.086	252.086	49498.2	99556.4	39458.4	58387	89854.2	0	103674	82090.5	0	50775.2	67046.6	45825.3	77438.7	174441	18937.2	104068	86385.7	52578.5	75853.4	100208	57508.5	27991.8	16976.9	64271.4	66686.1	92261.1	103537	22936.6	33436.5	55127.8	28981.1	115457	13226.5	787.262	15872.9	26942.7	38309.1	35691	25497.9	46629.1	33009.7	1285.31	76832.7	1748.56	659.639	0
252.123	183.14	252.122	252.124	60592.3	233272	174293	133222	171556	217351	94233.3	43031.6	179880	137778	109019	77301.8	139227	173055	141406	209781	161105	157895	184685	168927	286798	126822	131373	225187	103226	162348	109890	38665.2	251097	69793.4	203650	99969	104534	307527	130098	162770	119396	119212	127405	199104	156376	56360.2	176893	246094	268951	60532.7
252.123	465.122	252.122	252.124	55261	114413	32578.1	222665	163366	146823	146562	124379	156046	112251	134779	112255	213992	175613	26626.9	270693	164438	48804.8	200270	170061	193043	118897	128005	89204.3	91261.6	158122	135504	27519.2	20906.5	173024	164317	231563	293055	172280	136193	32304.5	27283.4	238718	48349.2	163173	76017.7	13110.9	174144	123139	95951.5	150044
252.123	39.5299	252.122	252.123	29586.5	98251.3	40724.4	113474	87133.8	97208.9	102211	121891	106056	67987.2	105604	32122.4	96305.9	45156.7	129948	116052	107763	35096	111631	101857	102939	101501	96693.4	100644	30048.8	106642	122048	61766.8	90408.3	51921.2	89834.1	101928	112079	95830.8	43050.8	55122.3	73286	52721.2	18984.3	99213.7	98301.9	110945	52255	81187.6	106742	57210.9
252.159	85.4437	252.158	252.16	72284.2	25222.4	90629.2	158746	110891	103424	0	197154	111441	45737.5	109369	26697.7	102710	51574.2	125640	118476	99899.1	106461	116380	112991	38905.4	106763	59576.5	51281.9	67540.6	97296.6	101773	62302.5	118531	103698	139932	156439	107736	184084	68608.8	185461	64312.6	59104.7	141005	162195	145466	53695.9	172742	64026.9	0	100758
252.159	370.241	252.159	252.16	49354.1	24634.1	158486	41840.6	87190	204089	165056	32608.8	173962	104048	182571	33383.7	71687.1	101152	177026	36957.6	95021.7	21848.1	158920	145224	106338	81576.1	112847	124921	80869.5	73192.7	31752.3	32971.1	73186.6	66236.4	121624	200831	273862	242882	275595	184476	291195	183414	200573	193528	368370	121390	24639.4	195560	101315	27544.9
252.159	549.581	252.158	252.16	135420	182991	88248.1	169027	0	177158	128902	159954	129183	70312	28278.2	0	145042	128852	58003.5	56497.1	192742	0	241321	106633	73480.1	148180	107444	70404.2	178722	208739	115843	47402.8	222554	166764	273067	146649	157378	188960	0	180328	191024	184733	171275	315149	296297	156843	111130	215104	175502	137764
253.107	153.206	253.106	253.109	438135	270859	213114	30177.1	118399	101764	14029.6	110660	170882	106348	189765	102531	112836	67425.5	130149	27102.9	62305.9	102978	57507.7	197402	69083.1	46003	64988.6	54587.3	39214.1	164481	32108.8	48003.3	24095.6	84822	94993.8	38435.9	47002.4	64223.8	107083	54812.1	104614	49310.3	99423.7	165378	79669	144199	158591	35074.2	21833.2	92948.8
253.107	529.741	253.106	253.107	84629.8	190536	143101	163151	190225	97074.9	0	100768	75625.5	189251	70626.7	81003.4	102492	78987.8	57735.9	39161.8	98948.6	101849	149557	0	177509	170638	72554.5	54933	142992	178397	192074	130468	286064	93842	0	54200.8	143398	213443	143119	122413	232320	95324.6	68340.3	78256.9	64948.3	84921.1	72968.9	107161	49716.9	55482.8
253.156	276.553	253.156	253.157	81046.2	22348.3	167740	878.116	81715.3	85968.5	65266	89407.7	54734.3	52149.2	47589.4	102321	17142	183519	92484.5	65324.9	141115	32744.6	50712.6	127495	23095.7	111619	63339	72135.9	124016	38532.7	24087.6	18074.5	20349.9	22325.5	2063.93	75173	5203.23	0	19560.6	146988	857.381	1506.97	3151.55	0	2684.86	0	2684.73	21578.4	2215.3	3483.27
253.156	498.998	253.155	253.157	123096	52188.7	39676.6	14721.8	97192	48960.5	42700.9	65403.3	88711.2	109555	116973	55393.4	54129.2	33056.5	36742.9	41438.3	35199.3	15118.9	90963.8	122432	58431.3	44867.6	69928.3	44970.6	75768.7	34396.1	96449.4	25735.3	18140.5	55324.9	23296.4	55230.3	24365	2237.53	157062	95894.9	651.049	31178.4	0	37962.3	1574.53	12643.2	64501.2	0	29403.8	0
254.084	42.1518	254.084	254.085	28708.2	84276.8	36237.9	37714.5	85624.1	91751.8	20990.4	13584.8	15668.9	74879.3	67180.2	21072.1	23409.3	27645.1	29672.7	20968.3	29156.2	50996.2	53345.6	22107.5	50155.4	16030.2	20354.8	42964.3	12283	58850.9	17667.3	13974.5	18539.1	36300.9	87434.6	72451.7	86189.5	6244.88	41201.9	21904.8	34286.5	25015.6	37541.8	79463.3	89533.7	55317.9	34807	14542.2	24634.2	51563.4
254.084	271.217	254.084	254.085	104787	84419	93709.2	130954	77246	91420.9	37259.6	175226	34710.3	73429.3	74217.8	89340.6	130053	29306.4	175928	159037	78785.9	206892	103283	66146.9	15981.8	120339	153199	110870	88843.1	54137.4	56785	73074.6	21262.8	106907	86964.8	32173.3	111665	107644	59729.4	113877	12818.6	0	79964.1	0	143912	55218.8	19814.7	185668	140254	149352
254.084	540.036	254.084	254.085	73283	128471	104862	105560	95911	92141.6	109920	81424	102307	54009.2	17197.6	41460.7	0	14023.9	59468.9	126781	86917.7	52329.9	160491	82313.9	106046	36102.8	56240.3	64736.4	42313.4	100142	116990	32343.7	48630.1	63099.8	108754	110875	52932.7	113957	185470	29293	95094.8	0	123626	96821.4	124315	62569.5	107802	160907	123264	77033
255	110.732	254.999	255	735546	229218	34701.6	386545	243180	26426.5	55785	137092	62332.4	703217	588950	242444	543469	686523	133807	0	0	0	89451.4	21715.6	15797.3	4037.92	0	730.359	645591	458430	329757	0	6360.03	0	615988	393676	317592	513643	229926	293584	478598	476048	218385	574988	633440	193360	278406	410144	150932	659751
255.232	42.2656	255.231	255.232	99296.9	78769.1	86196	17647.4	61778.6	63003.3	33193.8	93702.2	79999.9	41767.5	33558.9	81857.4	71772.2	45661.7	26286.7	73092.1	78610.9	120875	54565.6	78704.3	97908	73773	70544.8	99570.2	53907.2	24464.9	21718.9	21854.1	96646	73602.6	89837.5	85038.1	48413.2	50762.8	37609.3	80190.6	28241.7	29190	71573.1	49429.6	73081.4	88695.6	32275.1	17324.3	46155.7	53933.5
255.232	238.123	255.231	255.233	337651	78954.2	107827	190502	41784	228411	91157.6	123619	168967	136437	241505	251708	43755.9	159808	31141.4	74920.2	209798	86183.1	226253	180401	71006.3	160955	198812	254629	319693	96768.8	184559	72623.8	252875	128023	63893.7	134259	97314.7	64847.8	168217	151035	0	198955	75624.3	116614	84790	260375	227494	100867	74412.3	95763.8
255.232	490.344	255.231	255.235	109004	101652	97562.6	82025.4	36116.2	68618.4	127662	32294.7	21318.6	131511	122550	167493	132134	203736	25942.9	68826.9	166552	68031.7	273189	73473.7	116991	157492	159312	84466.6	238031	120211	58281	91717.6	88769.7	262267	76360.9	160729	48091.6	35419.8	139398	370302	47063.2	234101	206344	112316	309872	145478	177919	163941	212757	82846.8
256.996	109.9	256.996	256.997	253290	61948.3	0	145030	72210.4	4946.28	54150.1	57100.5	11660	234749	251677	95228.4	283196	166126	247311	0	1641.75	0	62095.2	0	0	15944.8	0	0	209295	144561	109748	0	0	1471.87	191921	121528	54552.8	277220	69557.9	192398	234623	122835	94431.7	185159	164569	122572	70928	111117	84501.3	216427
257.077	47.4287	257.076	257.078	63692	385761	57135.5	359335	294644	373117	365194	59408.7	402293	316790	285898	283230	342594	351345	375091	383101	327962	45195.7	368969	351713	75805.4	359093	362919	354309	287374	88495.5	395980	415396	90850.6	54375.9	359685	71404.3	51127.5	33151.4	380518	340067	385960	375994	77949.2	343330	339425	359749	344539	302489	58433.7	316044
257.076	310.597	257.076	257.077	72558.8	193769	0	280400	717511	432672	487818	504117	90455.3	238349	356484	364720	255780	126333	593331	433057	331539	767244	801431	203606	92997.1	39975.2	543283	328850	617076	517398	578889	85383.1	276887	400251	38480.6	128320	840345	406628	65416.5	270935	335060	648849	336563	45909.1	318659	44995.7	263731	77704.1	222521	291678
257.077	538.459	257.076	257.077	322289	350729	592297	280262	488501	163010	283758	696322	789473	283812	41115.6	473948	54033.4	311088	109283	443217	808377	243715	299327	475121	122280	686506	284544	119226	134705	472678	62319.2	392434	0	0	0	167895	133301	569137	865457	320482	424697	891658	665535	0	656678	464118	177682	492162	77419.6	462560
257.154	91.503	257.153	257.155	84133.2	71436.7	0	0	94565.6	0	0	0	0	0	0	0	0	0	0	0	0	0	0	0	48468.3	0	0	0	75738.2	0	50407	0	0	0	0	0	0	0	0	0	0	0	0	0	0	0	55523	0	0	0
257.162	88.7745	257.162	257.163	5.9864e+07	6.31635e+07	6.40903e+07	3.92389e+07	4.42873e+07	6.11313e+07	7.38483e+07	7.72775e+07	7.45808e+07	2.11165e+07	2.56383e+07	2.78549e+07	5.90692e+07	8.65254e+07	7.7029e+07	4.58238e+06	4.30783e+06	3.9408e+06	1.90523e+07	1.54791e+07	1.60793e+07	5.27294e+06	4.52963e+06	5.10415e+06	5.03235e+07	5.70771e+07	7.80022e+07	4.02639e+06	3.0858e+06	2.93132e+06	2.45529e+07	2.98299e+07	4.21872e+07	1.12205e+07	1.22484e+07	1.68039e+07	8.46442e+07	1.30776e+08	1.18136e+08	1.01733e+08	1.17655e+08	1.0569e+08	7.11598e+07	5.99085e+07	7.49965e+07	3.16231e+07
257.95	86.4865	257.949	257.95	246594	110518	132428	1.74126e+06	1.59156e+06	112505	193697	1.05727e+06	156775	155825	148861	40519.6	188589	326054	107672	0	0	0	97110.7	0	0	0	0	0	42144	28963.2	81898.3	0	0	0	521035	264166	305666	236549	92636.5	140273	79422.9	110243	90142.2	288176	228137	94978.4	91508.8	112238	74924.4	120117
258.125	158.741	258.125	258.126	21758	84461	483287	4766.33	0	0	19921.7	0	17894.9	48832.1	270734	172367	134536	205906	212170	43539.8	192357	117522	96121.8	101152	154480	17476.9	53267.2	48411.8	54604.3	61790.3	88332.7	57819.2	54078.2	65988.1	49140	2119.43	0	103596	0	140578	0	21911.6	0	0	0	0	0	0	0	0
258.125	443.2	258.125	258.126	321083	141946	77123	93321.3	22047.1	53043.1	0	0	0	109696	392332	186586	172895	222152	32760.6	96280.5	181465	145955	208376	176186	233690	48416.7	144575	22227.2	86291.3	25239.9	66990.9	69280.6	31256.2	37015	113733	56497.2	0	96345.3	74907.7	4449.74	17057.2	44073.3	0	0	1857.83	0	57329	0	2037.51	0
258.166	88.2145	258.166	258.166	9.37532e+06	9.83944e+06	9.97267e+06	6.05775e+06	6.99336e+06	9.46859e+06	1.15256e+07	1.21465e+07	1.15545e+07	3.26139e+06	3.82541e+06	4.33403e+06	9.27455e+06	1.29284e+07	1.1834e+07	657033	605172	552058	2.90286e+06	2.32302e+06	2.43972e+06	733944	644085	730653	7.79471e+06	8.54263e+06	1.21315e+07	629578	441918	425760	3.1722e+06	4.08655e+06	5.94819e+06	1.57029e+06	1.80301e+06	2.48106e+06	1.32725e+07	2.04161e+07	1.85509e+07	1.58844e+07	1.83471e+07	1.65207e+07	1.06399e+07	9.4489e+06	1.055e+07	4.90893e+06
258.817	96.4691	258.817	258.818	721299	682155	642553	148191	117207	57675.9	0	346873	382195	1.22987e+06	574181	550275	212145	781526	1.02156e+06	692879	726106	238782	303686	48838.6	554434	24354.8	17641.4	15418.3	163166	98517.5	19792.3	3731.64	642657	659294	162371	234776	275154	369517	110799	164203	125295	432461	1.08036e+06	282282	251311	75121.6	320348	613088	884667	105594
259.073	52.2	259.073	259.074	11569	75799.8	27332.2	31379.5	58870	100807	69829.4	72408.4	33704.5	87246.6	82176.5	30981.2	104933	28600.1	35884.2	27723.8	63707.1	14360.3	48939.3	92661.1	112782	39793.1	80706.7	107637	30173.3	23319.5	53042.1	34336.2	30190.8	61829	7694.35	25553.4	80122.9	26812.8	61528.8	27598.9	70566.8	30377.8	40316.8	78687.4	87863.8	41347.1	8839.45	17175	23867.3	75412.3
259.074	257.814	259.073	259.075	176873	90173.6	115077	94330.7	0	147951	20691.9	196315	112366	89863.1	161382	158930	45318	46444.5	131079	106186	90878.3	12548.7	45556.8	120615	147178	77098.9	98823.6	168062	161716	151292	72770.8	31302.7	222189	184046	88852.1	195875	111985	73156.6	31627.7	32416	163646	247321	190835	123944	135870	103282	99790	194725	130238	47366.3
259.074	515.315	259.071	259.074	50178.5	134277	83336.3	52893.4	134000	225366	174651	191042	111171	88312.7	115125	20681.2	139034	234323	115068	62495.3	133369	23817.4	34658.9	133707	116664	133812	99633.8	24708.1	116392	141094	100983	167776	169749	8966.15	11328.5	33832.1	161149	19848	31956.7	122993	189281	180086	186735	93970.1	155423	47942.1	78386	56216.9	75502.5	66857.1
259.124	41.2135	259.124	259.125	61663.6	309339	304594	291356	276976	76421.4	245675	315274	294395	274810	310759	288129	308978	287096	290856	43186.6	45217	36274.6	309517	291603	349396	288198	286543	279131	263029	273919	246466	246621	330691	90229	299131	292956	308159	71729.6	304027	297851	278022	306651	308369	325232	297270	225523	74610.1	222283	298503	286983
259.169	88.7318	259.169	259.17	664094	679557	588292	363550	408165	552088	698945	784198	746350	203268	273145	271197	539748	877155	757524	0	3857.61	32807.9	183701	156934	170752	26960.7	125843	31326.6	538564	593341	833709	3630.87	0	0	243385	171672	345947	47132.9	145880	147369	973832	1.47347e+06	1.31026e+06	1.02991e+06	1.21444e+06	1.14514e+06	785075	621273	703178	311341
260.001	235.153	260	260.002	40714.3	17103.7	4623.06	54445.7	143980	49231.5	68435.6	25490.4	65731.1	82752.2	44749.3	68388.9	21182.2	75499.2	24077.1	2903.08	21445.6	22118.4	126687	94583.2	144263	2725.21	116640	0	91450.8	13319.3	71359.5	140519	31872.3	20779.4	143315	104966	38637.9	41659.4	54422.7	104739	44876.2	45330.2	47294.3	82095.4	0	20042.7	48911.4	31562.8	65281	71033
260.001	546.953	260	260.002	269401	377459	341150	321473	410353	383721	442181	271703	200997	313874	146433	310907	262450	333991	238396	164789	283353	108558	429103	436427	357231	404108	645355	606455	428949	507259	324650	379841	292204	223104	326604	494387	176157	403938	292268	330530	170628	259173	335770	332075	124713	133799	391139	263165	242266	249803
260.061	80.8668	260.061	260.062	415437	108677	27836.8	351586	304873	184627	803135	312444	58980.7	431436	227739	159477	618461	244100	32451.5	649337	329284	536652	703856	591641	586696	1.18164e+06	1.09603e+06	1.24474e+06	795497	763524	299991	1.48497e+06	345000	285186	481661	731075	361611	497958	505665	222872	677273	166366	30558.8	513908	376062	93551.9	563967	294283	4076.22	563367
260.128	227.323	260.127	260.129	75800.9	176381	52786.7	92870.6	95213.2	29869.8	54539.6	28022.8	57307.7	40367.6	43886.3	71722.6	58239.9	49968	77091.3	35538.1	35006	40402.2	163875	109481	116766	84073.1	138269	129806	114675	153648	47395.9	44196.8	46877.3	20632.1	101475	61030.3	40814.9	119420	71743.5	79840.7	198279	37683.5	55208.5	104822	49967.4	22362.4	32826.6	49947.2	53362.5	0
260.128	468.726	260.127	260.128	97827	156303	92940.6	145061	47979.6	119151	62216.1	62365.8	124403	87338.6	23388.6	105129	35586.4	29082	72492.9	53176.3	124363	43458.8	72554.9	53708.3	78300	243209	51256	206011	170807	86022.9	147718	77743.7	51943.1	62084.3	49725.8	131627	115889	66752	135429	54084.2	28730.5	70486.4	104468	74979	115870	12880.1	42361.5	30975.6	24876	86394.3
261.131	116.687	261.129	261.131	415332	218205	250017	160110	157720	175899	221870	256243	157097	246793	353909	308283	1.99243e+07	1.77437e+07	1.13707e+07	6.96866e+06	6.53975e+06	6.93791e+06	396647	181735	211599	3.00977e+06	3.07909e+06	2.9699e+06	235428	231970	196309	7.093e+06	6.56621e+06	6.36935e+06	4.53631e+07	3.5446e+07	2.99755e+07	2.22566e+07	2.06915e+07	1.95754e+07	5.35363e+06	4.3429e+06	2.88455e+06	4.70708e+06	4.36654e+06	2.83727e+06	562914	674094	441071	1.79258e+06
261.13	431.35	261.13	261.131	447178	194065	427055	81784.4	131911	176836	150480	27141	75556	107145	313180	60682.9	41602.1	24147.1	140271	165961	116987	22898.7	354739	28096.7	133220	161088	54049.6	106625	52846	52792.9	96674	285356	230450	115342	112695	290796	175575	132316	152628	109367	53970.6	195858	210304	0	158211	24229.5	234546	0	226055	229413
261.242	44.4157	261.241	261.243	38349.1	103386	95491.5	19904.2	89989.4	88017.4	37258.6	95513.2	47853	57137.6	94191.9	95883.7	77113.4	79731.6	100173	96599.8	102170	109748	99038.7	38125.4	56750.6	107784	51828.2	104236	51802.2	104426	105871	94996	95629.8	60732.3	45990.9	110442	41447	45850.3	38046.5	32648.2	7679.77	69058	42895.2	72554.1	64451.2	50674.8	18575.2	17667.3	35818	3550.35
261.242	240.381	261.241	261.243	0	0	181635	29606.2	80353.5	35226	87979.4	210394	96866.1	291768	133756	150006	129329	86517	83086.1	149899	122978	182993	97858.8	150741	38157	107849	97609	79143.7	299998	88276.8	136918	189281	110590	201869	77125.6	0	208032	180319	35086.2	63656.8	67728.7	123471	289158	76129.9	202981	106203	141678	82502.1	150220	131043
261.242	501.04	261.241	261.243	119406	161642	115075	167460	86542.9	90421.4	146998	143778	59725.8	94730.6	102144	237403	101054	208611	121002	111751	197683	116193	138341	181457	165202	149127	197045	79462.1	108633	125167	46818.7	137577	336561	105337	45795.3	263107	0	211905	98099.9	118315	69778.2	119550	150620	138285	169621	74831.6	121566	98763.6	69993.4	75619.1
261.49	34.3555	261.49	261.491	48304.8	126083	15023.2	2793.11	954.506	0	0	0	0	9353.23	34904.1	16874	84344.7	47263.4	93987.4	112956	62283.7	102245	55281.6	2904.68	0	0	0	0	0	0	55654.2	0	0	0	0	0	0	0	0	0	0	0	0	0	0	0	0	0	0	0
264.852	88.2063	264.851	264.853	888609	1.03175e+06	1.00099e+06	442110	232251	102310	0	720048	1.01563e+06	425395	1.22036e+06	336048	71354.5	957294	1.28452e+06	646113	1.24934e+06	681444	639690	474512	365033	163012	186088	204589	97276	60097	96292.6	2180.74	1.11879e+06	1.0661e+06	281976	187548	232665	123741	68262.2	58129.1	96655.3	756094	932752	143644	312730	317109	250733	806658	663300	39148.4
264.98	561.991	264.979	264.982	87277.3	59477.8	34577.3	101633	102978	135082	168531	80136.9	68969.9	67125.9	0	132350	131727	73335.3	40238.5	145659	104084	125870	94290.8	166656	200250	238078	280959	246218	202525	164673	203465	172036	108357	131511	133960	182229	93698.3	179810	61210.8	37292.7	51142.6	2700.27	44094.7	103193	15825.9	32501.6	68140.6	58899.5	26369.1	62815.2
265.019	99.0416	265.019	265.02	1.04662e+06	922671	264746	1.77118e+06	0	1.62377e+06	1.52097e+06	2.56746e+06	1.48229e+06	616356	811700	821245	734852	813596	411332	1.8769e+06	1.37375e+06	1.50937e+06	2.76298e+06	1.70501e+06	1.45731e+06	1.60321e+06	1.54496e+06	1.56121e+06	617096	662264	946964	1.15649e+06	1.29251e+06	1.30413e+06	1.25327e+06	1.32196e+06	1.14467e+06	348060	342605	449906	1.14027e+06	972046	415331	533358	553020	382248	378478	346710	220817	977814
265.028	103.802	265.028	265.029	52711.2	0	29761.4	1.77118e+06	1.9174e+06	0	0	0	0	50688.6	0	0	132764	38086.4	68519.1	0	0	0	0	0	0	0	0	0	259004	270027	33472	0	0	0	187472	65276.5	0	133157	159769	29756.1	86394.3	47323.6	0	100407	84128.8	2190.34	149378	93076.8	1227.35	85025
266.175	41.6699	266.172	266.175	15932.7	63215.4	119395	109537	73547.3	33119.5	74566.7	49176.6	61165.3	64825.8	104457	85099.2	138150	67185.6	65384.2	96677.8	81238.7	85052.6	96996.6	28376.8	12413.7	34444.1	119138	117249	45546.6	90711.2	127607	171452	82768.7	81912.9	61740.8	79276.5	86596	63894.8	103132	43877.4	88725.5	1244.58	34207.7	22537.5	65160.6	79851.4	42962.2	33042.3	53074.1	30676.2
266.175	306.779	266.174	266.176	276759	83504.6	103156	100356	138359	24303.6	21521.4	197166	211275	119514	0	182740	71298.4	23847.1	52297.4	137083	13468.9	181865	51406.5	65711.9	96005.6	23427.1	149701	120282	12590.9	74996.1	64957.5	162667	160139	38816.3	311322	103835	154535	158907	253305	90527.2	96216.2	6724.02	14512.6	2972.64	19746.6	14081.8	100831	116016	49877.5	60883.7
266.849	86.1264	266.849	266.851	735092	1.04534e+06	959604	386365	252580	103856	0	566451	936433	451857	1.14083e+06	375102	66599.7	839483	1.20763e+06	559086	1.16018e+06	686163	647164	395985	374442	234991	19726.1	101704	74278.7	63781.6	133944	7129.79	1.05694e+06	1.10389e+06	270559	104166	277965	134727	67972	183790	67311.4	817514	929597	339654	182780	411773	228976	716197	726746	35222.9
267.015	99.7566	267.015	267.016	82824.5	49008.7	4413.41	120001	3923.54	83208.4	27733.1	48092.2	70422.9	38278.9	39476	60292	53649.9	48414.2	24860.1	135777	101051	104807	239287	124794	127253	123128	121496	92942.7	3857.34	44619.4	50744.9	70467.6	90052.8	73716.8	61903.6	56717.9	68410.5	12464.2	0	28262.8	75826.8	60841.4	24471.4	25628.1	0	0	2546.38	12424.4	9096.96	49186.5
267.031	104.362	267.031	267.032	562913	602678	304605	94966.1	73712.8	52647.5	40066.4	110709	93721.1	344060	454478	456449	267918	381796	284538	156786	114384	103928	500834	282143	233701	148922	144587	154208	141410	137029	303125	124222	140279	124023	366495	269483	339317	75791.2	93796.1	158075	259592	314070	239083	90785.7	101131	138593	55793	77055.3	134676	147699
267.124	171.405	267.123	267.125	94805.5	58557.6	619355	200827	301663	114525	219100	311369	202605	513426	427210	606335	840164	574235	255426	100152	104227	366643	115336	151740	228892	486753	213622	264189	27246.1	396588	42127.2	47679.8	263174	32160.4	209454	216024	96009.4	83796.3	58778.2	192742	25346.1	113043	50433.6	194810	285388	165566	145030	147885	102273	45608.5
267.124	533.378	267.124	267.125	622397	140300	307005	77299.1	165887	177075	289171	0	417615	488464	306268	345200	307410	158690	265072	161409	113712	219713	42847.2	119488	223408	56929.7	194419	241105	317957	297268	216827	186356	137955	248653	18645.3	182147	117317	172568	200026	188809	239046	198908	170491	91026.1	97220.6	69023.2	156991	101950	209366	58868.6
268.116	42.9638	268.116	268.117	65784.2	88830	70467.8	81899.6	47399.4	32381	1572.71	24059.1	27267.9	63226.6	43685.1	74334.7	51578.5	38170.7	14469.1	35586.2	55198.2	95963.3	42940.3	35027.4	24764	45582	47743.2	31837	52966.2	14809.6	854.356	61311.1	92668.4	43366	78496.6	3761.33	0	1236.56	2590.3	0	0	0	0	0	1209.73	0	0	1878.9	0	0
268.116	245.72	268.115	268.117	323388	295739	169914	83259.6	31724	88090.3	5682.59	2754.65	2904.63	93346.2	82730.4	217521	60090	89459.4	24710.1	27145	115637	60688.4	25552	127974	88367.5	63589.2	24258.1	55999.9	52552.9	104659	5791.63	79843.2	41239.6	55465.6	89772.4	0	0	2112.29	1276.68	3308.18	14765.3	1816.6	49524.4	5677.99	7989.01	57614.8	46453.8	1606.19	27694.6	444.929
268.116	504.524	268.116	268.117	295945	170738	49725.9	74030.7	65650.3	22266.4	155615	36289	50766.9	162624	33485.8	253779	118690	67774	140697	48824	38524.7	52193.6	61325.4	84750.8	33201.7	70473.9	26009	31301.5	21301.5	37609.4	23186.2	6888.44	18299.3	19222.7	143615	78988.5	596.295	45100.9	53481.5	0	28534	2177.51	15772.9	0	32722.4	103498	0	19124.6	0	86105.8
268.846	88.0932	268.846	268.847	90228	267210	327755	70618.1	34581.8	231164	0	172662	264139	271787	307014	18443.4	151372	319842	412275	276029	384195	121753	216071	34085.2	49018.8	21425.2	10409.9	7914.62	5705.39	0	0	0	334813	378549	79637.4	29664	62170.4	15844.7	149884	41633.5	96805.7	170143	101733	50781.8	45512.8	141680	51327.9	327890	199927	26176.4
269.028	103.68	269.028	269.029	142241	169233	79429.1	0	2234.34	1951.83	0	3792.81	0	97609.1	133526	127528	82812.7	95983	64836.5	29050.2	19997.2	22272.2	138523	54152.4	56615	72685.7	36433.4	32771.6	4403.08	30380.6	87456.3	887.814	49233	44781.6	67002.5	97509.7	66251.5	0	1179.86	6946.41	64494.5	72568.7	66347.4	0	2569.55	38502.1	2940.99	0	37841	47997.7
271.043	115.593	271.042	271.043	343129	326310	454464	42177.8	112728	137166	170576	101117	146853	233390	240121	323717	316192	167855	219879	602929	494816	587418	595771	699205	676906	761690	790651	798719	418490	549996	592719	673259	492428	423963	204712	248969	197608	264010	263010	247592	282667	182989	158386	176274	157021	247413	136283	130929	181374	172537
271.13	81.9524	271.13	271.131	1.28834e+06	878718	764160	1.29338e+06	1.39441e+06	1.08524e+06	1.51512e+06	1.04618e+06	661909	1.26575e+06	975185	1.0189e+06	1.2694e+06	1.15054e+06	735379	696600	580501	653036	879911	757693	771168	862086	757567	839611	1.77807e+06	1.73383e+06	1.53144e+06	687494	595205	646304	924733	867919	867124	1.14677e+06	1.59428e+06	981081	1.33804e+06	848504	627050	1.17951e+06	1.11714e+06	592269	1.61506e+06	1.16246e+06	681820	1.13158e+06
271.13	431.039	271.129	271.131	68813.5	67061	88785.1	154421	125361	99732	62406	58226.8	259069	43515	106660	59738.6	99839.3	48574.5	64985	193046	190122	158677	79369.4	212045	0	54072.2	0	21115	23419.1	60721.5	38905.1	58700.6	202234	135918	142272	86037.7	230772	13889.8	232077	124468	28290.5	50376.6	96987.1	0	94754.4	76954.4	20047	110593	128686	26038.4
272.068	173.887	272.067	272.07	67965.1	40015.3	172736	237314	134345	26343.1	95454.5	279905	67158	118356	126795	9703.85	183424	31804.6	142788	63128.5	137991	101130	87506.9	47340.3	100014	137418	63212.3	60892	103266	121662	209071	161982	64286.8	268292	110423	339164	68697.8	121921	253116	77027.2	79659.9	34880.3	34220.6	75592.4	9879.1	37878.6	96029.4	123221	43818.6	167594
272.068	474.465	272.067	272.069	42720.2	79521.3	48351.7	44120.7	172603	103532	63959.6	286022	210296	75075	195192	102894	83653.7	16850.4	129822	140388	146193	82313	107147	76796.2	105281	193085	182506	184775	106073	206687	79676.4	69394.7	56811.1	215843	109562	125703	84751.7	103004	162919	137725	26939.4	35736.6	32608.1	9581.55	57250.5	19931.4	69277.7	20793.4	28023.4	69948.9
272.131	99.0643	272.127	272.135	105178	129192	7019.36	21558.8	80464.7	184491	63593.5	18526.6	23807.2	250006	59585.4	177118	91148.4	66263.8	90113.4	102589	166602	135684	112903	212902	141590	140092	127506	152832	296149	418872	278556	144574	39606.7	80284.3	43876.4	114904	66154.8	253515	123993	131631	172056	65897.9	7230.68	51367.5	54501	150640	225271	182115	23042.4	78163.8
272.128	287.211	272.126	272.129	87538.7	16230.2	111773	47356.3	67572.6	101670	66437.1	92405.4	189767	19316.5	66017.6	60417.8	66085.2	141693	84393.9	48124.6	54937.1	14448	28408.1	64526.7	100526	72719.8	135043	169839	98916.3	133339	99352.7	239271	113329	130411	113940	68645.6	45227.7	52868.6	68416.2	87242.2	15038.1	16382.9	54626.7	27203.3	49613.7	42934.5	57726	55442.5	38252.5	60704.4
272.128	497.036	272.127	272.129	22192	82702.6	43699.1	57221.5	44908.8	67330.3	99464.7	84329.5	127570	46476.9	102396	45806.7	150473	62050.3	92487	51741.7	94558.9	76104	56338.6	49321	96240.3	69646	132418	269414	79045.7	57779.7	135330	123568	64524.9	48532.3	132878	69910.2	41911.4	111768	84291.5	131803	15053.9	107053	73170.9	118915	105361	46643.8	44999.2	39781.3	56305.8	80804.7
273.136	87.9482	273.136	273.136	193384	292748	335727	860619	939670	2.22484e+06	441326	359018	345558	76797.1	139740	82641.6	156374	216719	283108	0	3664.23	0	28341.6	8218.11	0	7194.57	0	0	96479.5	191143	255658	4973.17	62072.9	0	257670	108640	79936.8	19049.1	98814.5	166675	251892	387724	331295	244309	279836	213823	112790	101388	188848	29786.5
273.934	85.9671	273.934	273.934	277818	10502	0	533765	342377	26465.9	340511	62388.3	0	366247	179552	0	307227	107684	0	0	0	0	0	1083.72	0	0	0	1944.27	382375	261485	0	0	0	0	84631.5	80024.4	0	392402	228428	51354.5	39032.9	0	0	193522	79309.3	0	257460	222516	4298.26	75708.3
274.881	84.8702	274.881	274.882	7.86816e+06	6.27976e+06	4.71849e+06	3.77964e+06	2.68806e+06	987331	260873	5.07391e+06	4.93716e+06	6.47813e+06	8.6804e+06	3.92506e+06	1.45154e+06	7.70956e+06	6.12966e+06	2.43947e+06	3.61541e+06	2.75481e+06	3.8723e+06	1.87719e+06	1.89178e+06	569799	247145	405257	956272	415427	463917	72257.1	3.44853e+06	3.37309e+06	3.29178e+06	1.15483e+06	2.77363e+06	1.95716e+06	934493	2.26149e+06	1.94739e+06	4.7385e+06	4.03811e+06	3.1331e+06	2.7086e+06	2.31069e+06	2.45784e+06	5.61955e+06	4.03159e+06	1.85178e+06
275.973	560.024	275.972	275.974	151534	251623	244227	251779	188980	204340	234782	134597	148722	151946	0	253968	240357	193198	148832	248985	176691	237756	239576	315923	157465	391802	318339	327499	223395	245075	351025	241072	165638	199441	205736	262349	180001	228754	182895	162330	73300.5	186020	130978	128841	119934	222799	219975	46910.6	133731	37797.2
276.057	95.7555	276.056	276.057	652633	101166	0	418584	392929	106245	515556	159860	8815.91	557225	397798	166721	895304	318508	10863.6	0	0	0	83407.8	30306.6	30486.6	59933.9	42223.4	54787.2	1.06815e+06	1.12069e+06	592572	33504.3	0	0	403524	437206	115236	726789	769811	382991	632320	165708	23403.3	739678	549157	85692.1	830579	544137	51660.9	578095
276.878	84.2891	276.878	276.879	5.05241e+06	4.10974e+06	3.06613e+06	2.3796e+06	1.9547e+06	588699	10686.1	3.25579e+06	3.22376e+06	4.10378e+06	5.67166e+06	2.56612e+06	939821	4.93772e+06	3.80941e+06	1.58785e+06	2.40567e+06	1.76825e+06	2.53877e+06	1.26804e+06	1.17647e+06	371411	320582	284463	680519	224230	203611	198593	2.24102e+06	2.25537e+06	2.18669e+06	693002	1.73996e+06	1.22677e+06	615299	1.44473e+06	1.3239e+06	2.90097e+06	2.57648e+06	2.04058e+06	1.7219e+06	1.43503e+06	1.67476e+06	3.63195e+06	2.62422e+06	1.14173e+06
276.981	109.212	276.981	276.982	565467	129180	0	293231	266690	0	106166	139953	0	682603	471098	158665	471899	429595	74913.6	0	0	0	49417.7	3584.55	0	0	0	0	682523	443331	271436	0	0	0	450747	262368	174643	542246	281164	272677	446154	357912	163441	553302	562711	112419	384869	512001	120271	582256
277.051	100.135	277.044	277.053	34759.7	0	16167	50434.8	52633.5	0	38700.7	30636	0	0	16419.9	0	56485.2	0	0	0	0	0	12732.3	0	0	0	0	0	37498.7	36272	30033.1	0	0	0	0	0	0	0	0	30598.8	0	13686.7	0	0	35456.6	0	18262.8	0	0	9814.82
277.06	96.4372	277.059	277.06	1.80929e+07	3.81504e+06	257098	1.43419e+07	1.37284e+07	3.87214e+06	1.8538e+07	6.26206e+06	949736	1.6786e+07	1.22082e+07	4.85979e+06	2.88736e+07	1.20002e+07	1.3827e+06	308304	88661	184475	2.86796e+06	1.29328e+06	1.24757e+06	2.38713e+06	1.5868e+06	2.14821e+06	3.23236e+07	3.29922e+07	1.74432e+07	1.77347e+06	96411	54811.7	1.34398e+07	1.43216e+07	6.35046e+06	2.3117e+07	2.50006e+07	1.24837e+07	2.07678e+07	6.02519e+06	1.44958e+06	2.23064e+07	1.86971e+07	3.60633e+06	2.44273e+07	1.76385e+07	2.09958e+06	1.80295e+07
278.063	96.4001	278.063	278.064	169284	21169.7	0	97463.2	89256.3	29159	130858	24045.9	0	167834	142609	33123.7	261854	101465	0	0	0	0	16677.5	3097.94	0	5762.32	0	2746.15	337244	312911	183483	1807.87	0	0	31531.2	377644	0	183087	180043	102377	193349	33928.9	0	173696	147166	10308.5	213734	155316	14267.9	210873
278.875	83.2097	278.874	278.876	710427	597260	396846	392183	89851.5	46675	0	443230	476829	596386	844948	347794	74544.7	714969	511075	227499	349297	286850	379933	188227	120993	79416.9	95678.4	46260.8	63927.7	41918.6	56715	2908.32	354000	337072	300947	64584.3	184943	196433	147015	137349	116944	415763	339025	279093	165680	240664	222310	505641	328890	170077
278.978	110.375	278.978	278.979	160485	25360.9	0	95094.2	49588.5	0	6170.16	0	0	193389	132604	22981.2	148241	127850	20539.3	0	0	0	2632.82	0	0	0	0	0	198774	143870	62638.6	0	0	0	111931	42026.3	21693.3	174589	42349.4	77661.8	145576	98959	34737.5	159415	147119	3814.96	114759	143802	22014.1	161436
279.064	95.7464	279.064	279.065	287521	180659	3892.33	142563	157289	178649	168855	243433	0	243013	176802	123448	414822	390767	399.128	0	0	0	80466.6	99332.7	40171.9	32488.4	147343	164388	482080	461570	255754	157704	0	0	389600	162890	56004.2	350423	318110	130329	275121	125123	15586.4	280318	266303	81600.4	372824	267115	77857.2	254082
279.078	57.4536	279.077	279.079	11458.4	113146	43353	21334	88016	80649.7	93603	34406.3	53510.8	78084.3	89700.6	16883.1	82978.2	47249.6	27352.5	32650.4	41770.8	48923.1	57708.6	24472.9	48489.7	36243	35542.1	91972.3	62477.3	25966.5	39312.7	46205.2	52811.8	37338.4	50881	26901	19416.5	49631	25599.9	32137.8	24196.8	22838.9	15389.2	78421.4	27677.4	57620.2	61107.1	31518.1	32602.2	13165.5
279.078	199.451	279.077	279.079	54291.3	0	76811.1	30651.9	172159	0	265805	292051	0	0	111526	111871	74749.9	46284.6	79154.7	102143	0	68190.8	0	143090	0	68904.9	112607	31093.5	56262.2	92172.1	0	43642.6	77480	241872	106727	128702	25660.2	143608	0	54235.7	349020	45554.8	0	203008	52926.7	141462	16859	54559.8	90651.9	24416.7
279.078	332.669	279.071	279.079	21362.9	133421	58575.5	14537.8	165131	96688.7	51416	84611.2	80019.9	130257	117266	41688.1	33889.1	59231.9	125201	11784.8	133046	54551	176844	118378	133797	161612	110671	0	72125.1	209186	72695.4	122255	110970	94985.2	115857	106345	99130.3	111288	148368	129697	107876	27205.3	32271	208383	104759	56614	21001.3	10117.5	13650.7	65152.2
279.078	510.828	279.074	279.079	35051.6	120885	157800	104502	117221	96549.1	104623	48160.2	102387	75822.7	83791.8	56968.1	54213.2	125074	98063.4	150201	36225.9	25699.1	118527	104150	81613.7	31973	107472	47451.5	81208.3	82220.5	29817.5	110396	72823.1	208937	122692	45053.6	165669	60738.8	19491.3	89925.7	145016	125978	105244	209823	108632	60861	122112	82862.5	99683.5	35999.2
279.093	260.017	279.092	279.094	303166	1.42576e+06	573650	0	0	757198	0	552788	0	794851	0	567941	0	945225	0	0	890948	533410	98552.2	505962	279130	516596	1.10202e+06	718270	587258	1.60018e+06	458052	546843	647744	544870	477156	871893	840735	726521	954108	1.1941e+06	1.59569e+06	1.09746e+06	563659	106158	758138	55255.8	458978	1.36864e+06	231959	669246
279.093	40.3424	279.092	279.094	114272	668432	80270.7	563634	561579	95400.3	540498	623258	591640	598653	641853	604108	57258.2	600854	601240	109940	149150	612404	600908	488855	85523.9	545912	544000	542098	561431	557445	499718	480097	75023	420341	612246	104337	609141	599514	618566	584665	574089	611119	577865	70646	582312	588631	532510	537976	84186.8	530528
279.944	566.977	279.944	279.946	183784	141494	164063	227400	117354	315397	415914	237664	219254	0	107628	173098	172505	201577	96663.7	179586	168185	201511	229535	313912	274827	384144	353584	381207	334541	361112	398672	324134	229355	184593	322113	355367	303013	314340	286611	263468	208618	203876	172275	229871	245707	223810	213336	200424	218450	125134
280.097	177.967	280.091	280.098	53213.8	89322.3	28489.9	73587.1	223531	22395	110957	198329	39086.5	255136	157065	61892.9	134657	131873	13059.6	128138	28326.5	72801.9	44647.8	64404	59731.1	35595.8	152689	72560.7	50586	21447.2	26158.5	95109.2	40765	52780.8	37972	133100	71317.7	49707.5	121170	24396.2	76095.1	78393.7	119172	76048.6	100059	213998	103652	182576	87762.7	38654.9
280.097	534.379	280.095	280.097	82793.4	238840	253911	150227	94553.7	23075.6	148694	205734	143847	122544	72218.4	80564.5	98236.5	378416	194796	0	34281.7	212918	76069.8	151313	87797	171811	30754.6	11345.3	191145	73173.5	184384	265740	154642	170709	78206.9	212158	111990	183977	95731	205564	0	99342.6	43224.1	86074.7	91909.8	166549	70942.6	99434.6	15240.6	46203.6
280.19	88.9304	280.189	280.191	170686	230598	100978	571348	504619	229915	512452	499865	97779.4	291623	145899	16820.6	476784	250010	177724	204941	145220	175911	65347.3	55622.8	121062	114887	103419	56989.5	207702	196874	33800.7	170904	77862.4	181232	161707	131471	137686	52792	150126	0	130550	105096	233240	121315	115136	45092.3	167736	182721	187281	44410.8
280.19	278.14	280.19	280.191	15739.2	170419	25385.8	134429	32784	41333.4	63980.5	68003.6	37434.4	71041.2	1239.28	7546.54	0	126919	154877	9104.1	57662.1	24268.3	127511	32210.9	31063.5	47557.6	59100.7	47408.4	1005.15	46021.7	46311.2	55905	70694.6	39013.2	111980	50641	54241.1	119550	136772	30478.9	0	240770	0	272526	372974	393029	45611.8	224601	189364	135312
280.19	493.143	280.189	280.191	115479	266033	181965	242370	155655	190907	248010	99513.4	36053.3	33308.9	109327	1064.1	149048	130589	175103	159029	52150.9	58276.1	168716	43261.2	124048	81873.3	105494	57685.2	2070.64	66997.6	127756	192906	177582	231578	109792	101468	268977	58579.1	235013	59671.3	564381	317779	197679	103302	180030	152434	85063.2	83274.5	405369	160632
282.004	542.012	282.003	282.004	719734	1.34849e+06	710816	0	0	583.556	1910.41	0	0	656399	449392	968466	1.79897e+06	1.11398e+06	1.8105e+06	188639	1.2887e+06	650809	235745	185562	23816.7	20181	194016	771.662	22015.7	71777.7	106974	0	14582.4	0	1662.67	928.182	0	0	0	1775.9	168.271	660.491	0	0	465.203	0	0	0	0	0
284.107	67.6581	284.098	284.11	243649	257140	243440	211224	217803	204557	186969	191823	49127	220461	88551	227530	251635	223333	237712	53639.1	222098	229526	86586	228312	229761	221935	47816.7	243626	32082.7	222621	13427.7	200297	216718	57079	56716.9	179613	184964	195997	53691	42323.8	148945	159848	116176	184283	184175	139147	31744.5	165151	169610	82286.8
284.109	303.704	284.108	284.11	59382.9	37174	182311	139755	461624	182785	86192.7	129700	111310	323168	260731	445584	81117	37671	216500	280139	333602	295180	84669.5	0	62566.3	221827	364803	141706	133605	47603.3	356875	239467	263392	254204	90826.6	181421	294046	235857	338916	274908	125940	55028.5	140358	132950	273648	197973	114347	172604	34015.7	161117
284.108	530.022	284.1	284.11	185052	436834	263615	298460	256051	237024	302132	125784	116591	314728	400817	477593	280034	217717	131842	359295	375526	276190	119001	270059	98345.9	205353	13527	112303	32373.3	0	13522.1	240630	203136	254800	25546.5	437778	420666	19447.7	123332	237328	51369.2	23397.7	111717	227445	215375	134034	176774	36305.8	208752	142810
284.131	82.7684	284.13	284.133	24697	20182.3	78069.5	102421	71043	62938.9	53577.7	63732	19702.2	112926	227073	153153	169030	183729	55520.6	59332	144651	286238	64474.8	61216.2	39544.3	95619.4	204794	188978	147156	171503	136703	59278.7	24188.4	79525.8	41329.9	89943.2	25331.4	56569.9	67547.7	96672.8	55115.7	43075.3	121072	82897.8	45761.5	126444	28965.9	129649	34553.3	127125
284.131	320.619	284.128	284.132	70524.3	32235.5	184683	13845.4	75628.9	90544.6	86650.6	72524.3	42102.7	210186	207589	139252	110396	47822.7	108661	32298.4	93079.4	305802	124839	69576.8	109115	86910.5	185078	273901	40140.4	27056.1	137024	173413	61723.2	143229	230715	0	22721.1	74747.1	147851	235733	159319	137648	122855	126665	99252.3	166790	136830	108173	171446	66549
284.131	533.896	284.13	284.133	58647.7	73863.7	164170	0	92302.9	95011.6	129129	106427	142213	175727	108755	61357.9	72639.3	185786	85791.3	105770	235327	165266	35838.3	98652.1	48806.3	125914	32088.4	198191	140391	37675.7	80258.3	29208.5	161193	67953.5	152152	95114.7	154578	146821	126600	145456	125792	85502.6	0	209698	51910.8	38744.1	53472	71635.3	0	74548.4
284.149	268.108	284.148	284.15	735676	506534	247713	3.06369e+06	137373	400774	2.93595e+06	103069	0	2.57004e+06	3.02504e+06	1.68092e+06	3.96569e+06	527669	388398	532564	2.09932e+06	3.28617e+06	1.86434e+06	0	2.78483e+06	3.87115e+06	2.39366e+06	1.51765e+06	99705	2.36941e+06	117291	1.00859e+06	951279	761773	2.88654e+06	85281.2	564187	127695	1.95262e+06	297362	227931	659107	376628	786766	824103	1.59234e+06	1.97382e+06	992197	1.64639e+06	124842
284.294	236.808	284.294	284.295	27342.6	62177.6	49247.3	17634.6	129901	0	42003.9	39033.3	95822.1	11631.5	174238	166104	72687.6	67144.2	52561.3	105481	24983.6	40583.9	116074	83677.5	104848	76294.3	15550.6	142655	34405.7	92761.5	0	17351.8	85347.5	36322.6	48392	65978.2	19225.5	44343.4	50000.3	48619.2	29198.8	78714.3	78472	70875.4	25983.8	17519.6	25113.7	28170.6	18557.8	24842.3
284.294	501.284	284.293	284.295	22424.9	35267.5	94015.8	19492.8	90717.9	23408.7	17025.2	61349.3	44267.4	127716	99025.8	16259.3	88081.5	19259	132634	12518.2	33756.8	17106.7	117642	92564.2	20699.9	147058	48344.1	98420.7	60472.2	39870.8	197697	147438	92917.4	27927.1	62956.6	87171.9	42565.1	80595	162347	60630.4	42659.7	120869	24861.5	68866.5	87191.1	26741.1	53247.7	82145.8	48042.8	82032.2
284.9	86.8409	284.893	284.903	59456.3	0	0	0	0	118582	0	0	0	93328.4	53670.8	48531.9	0	90149.8	77335	20834.2	27774.3	0	3524.58	33399.7	32565.3	0	0	0	0	0	0	0	0	33781.5	0	45718	113709	39306	0	39066.1	0	63975.5	0	38027.2	0	46497.1	0	0	57964.9	0
284.91	85.8127	284.909	284.91	3.29384e+07	2.06697e+07	1.44952e+07	2.37119e+07	2.08726e+07	1.05335e+07	3.69788e+06	2.07053e+07	1.40065e+07	3.34076e+07	3.18941e+07	1.95837e+07	1.75993e+07	2.90497e+07	1.70593e+07	7.69111e+06	7.13733e+06	7.64333e+06	1.39583e+07	9.24928e+06	8.73293e+06	5.5418e+06	5.03913e+06	5.238e+06	1.28178e+07	9.06196e+06	6.34765e+06	2.39371e+06	7.32408e+06	6.56096e+06	1.89918e+07	1.21041e+07	1.51026e+07	1.90199e+07	1.13956e+07	1.62764e+07	1.53915e+07	1.61634e+07	1.05252e+07	2.09831e+07	1.84555e+07	1.12115e+07	2.06263e+07	2.65131e+07	1.37343e+07	1.51271e+07
285.071	44.9179	285.071	285.072	19283.4	46246.5	48437.4	61818.5	54333.3	39395	59238.2	69900.5	76708.2	42131.2	7507.71	22641.6	85544.5	57523.2	65055	21851.7	2411.26	59458.4	2492.87	26721.4	119366	46035.6	1781.94	53065.7	57589.6	148939	23006	22073.8	0	20001.2	51829.1	98175.2	50562.2	2587.23	77682.6	15253.4	18620	3012.93	43461.3	70430	43405.8	0	4055.72	1248.26	456.595	867.812
285.071	247.929	285.069	285.072	128748	32077.1	194676	37417.6	61845.2	83466.4	44997.6	3683.15	34936.4	61744.1	60681.9	47699.8	29197.3	131033	89274.1	75725.7	26738.2	39753.4	120843	108997	161201	103339	52830.4	77375.1	114411	66117.7	29359.7	106480	78639.2	26742.9	120590	56996.3	81242.8	22394.2	118948	65951.4	18036.7	47106.1	2564.8	104823	0	0	0	0	10450.3	112106
285.071	472.683	285.071	285.072	127108	117123	15700.3	25366.2	132124	46766.4	17351.4	78906.6	53371.3	138417	84204.8	64344.1	62917.8	78785.9	48753.3	55348.7	42616.9	38006.6	27823.6	16612.4	66949.8	178603	28288.1	21320.1	27454	181885	24345.4	50199.7	59269.3	58485.6	56794.1	84092.8	11478.8	19181.8	13989.3	32075	125831	85033.4	1227.96	47307.1	0	34390.3	827.841	0	3351.86	49407.6
285.152	76.7658	285.15	285.153	319128	199450	275305	208246	194145	165557	209314	172917	157058	322725	305319	278222	86762.4	271254	235114	268336	92182.9	0	229276	0	139352	60012.7	264316	56298.6	260938	88734.9	112232	63882.5	210814	205507	141019	155212	131519	137902	123355	109822	102807	73134.6	40470.4	82443.7	85712.8	20140.2	24596.9	11105.5	66295.5	64859.1
285.152	301.64	285.152	285.152	37320.4	525042	180723	245105	171260	221287	22770.1	222583	39373.5	355349	449790	122122	238825	255144	574007	446762	325142	380114	401585	244197	303410	353558	334619	272565	375741	273231	135523	386413	333796	355137	223261	348999	264889	20617.6	181965	153562	141921	58952.5	79124.9	199234	126733	197396	17085.4	101892	24900.1	113656
285.152	513.127	285.152	285.153	451250	39880.8	739325	474735	0	452399	266633	497265	354986	630914	441609	505554	246929	0	188634	234676	0	0	396512	213697	439867	44804.2	359988	312187	489599	476225	298442	263069	303493	269150	303708	246271	217689	160444	49126.7	180555	7807.13	56466.2	56579.7	85841.7	92324.4	73980.4	47521.3	47929.8	35052.1	116326
285.914	85.2228	285.914	285.914	917631	559428	404371	591831	471949	223170	13080.9	438582	318985	947416	889628	534294	430594	747767	402813	218498	189801	192371	402945	223889	204787	141067	136304	114478	311887	217894	136752	71514.3	220594	163205	435879	304180	383644	463657	267938	428255	408198	410774	306344	528929	477341	309515	575207	728716	361200	401713
286.008	102.778	286.006	286.009	145199	263544	24841	0	713.193	71227.9	4595.5	84067.3	124177	270110	111824	20334.1	62358.6	184597	19853.2	516530	839682	652132	362408	464761	413817	398595	178847	472867	114895	136377	116982	359937	862393	754379	26697.3	83483.6	354076	126887	53205.6	178466	117401	26478.6	173215	38619.2	23912.3	28538.6	39743.9	53004.4	11109.4	77187.8
286.065	52.0355	286.064	286.066	36534.2	58693.7	131669	60942.5	126314	121560	65359	107929	25417	128589	140098	101777	129653	68944.7	132485	42545	114822	141800	136426	61253.7	72477.3	136026	126545	39004.1	129509	100039	95425.7	65767.4	26634	33037.8	101600	96757.9	41970.4	111033	55536.5	91996	42150.7	26190.8	40942.1	95953.2	49439.4	53442.7	78870.3	38345.1	16762.5	50278
286.065	265.631	286.064	286.067	97012.4	35061.9	217109	133184	23359	194894	164819	350339	183939	255718	161780	162722	257015	197142	244073	163101	165698	223912	135511	134598	147209	212043	331003	98643.2	190840	183815	136122	127479	105817	173182	243788	301180	73183.6	123994	119198	155775	26996	34848.7	104078	206909	45350.1	94139.4	188557	166846	216617	149938
286.065	537.931	286.064	286.066	156783	165645	215487	127718	236856	123502	36166.6	83062.6	152807	265476	169120	23848.1	256756	51316.2	121981	112848	135118	214919	100832	83199.3	248856	23785.1	362415	220173	151836	246971	121867	66871	124866	89856.8	65027.8	81859.3	142790	111709	46651.5	85725.1	0	66745	112254	155997	108489	324350	36428.7	151917	76996	54094.7
286.907	85.4596	286.907	286.908	1.05455e+07	6.58466e+06	4.64352e+06	7.73364e+06	6.44348e+06	3.34033e+06	1.02252e+06	6.49964e+06	4.50554e+06	1.08419e+07	1.04042e+07	6.3124e+06	5.53696e+06	9.389e+06	5.52088e+06	2.52501e+06	2.28951e+06	2.49371e+06	4.5043e+06	2.98468e+06	2.89395e+06	1.84822e+06	1.58224e+06	1.70314e+06	4.10843e+06	2.83225e+06	1.98293e+06	733475	2.36196e+06	2.1106e+06	6.05408e+06	3.87041e+06	4.87004e+06	6.16034e+06	3.55413e+06	5.19324e+06	4.96276e+06	5.25539e+06	3.37465e+06	6.6765e+06	5.89921e+06	3.58326e+06	6.6102e+06	8.59063e+06	4.33273e+06	4.90826e+06
287.002	97.4939	287.001	287.002	1.62396e+06	1.14568e+06	314929	756688	838738	481898	990042	1.00136e+06	468922	1.13308e+06	1.39005e+06	1.0074e+06	1.19991e+06	1.41446e+06	758948	1.60574e+06	1.39963e+06	1.3371e+06	2.42668e+06	1.36166e+06	1.27014e+06	1.25979e+06	1.02145e+06	1.08387e+06	1.26157e+06	1.2384e+06	1.20525e+06	848599	1.27275e+06	1.24916e+06	1.63303e+06	1.4594e+06	1.30283e+06	696842	736365	761416	1.64856e+06	1.35194e+06	642940	1.14265e+06	1.17027e+06	572701	843281	807961	402117	1.56417e+06
287.08	66.1107	287.079	287.081	127795	121576	113877	142729	120690	121133	61552.1	109918	124732	52494.9	101170	116241	98159.9	127505	116212	29467.2	126737	133286	100078	103362	32918.1	45210.2	89808.2	105387	122307	119733	107255	121782	121238	91943.4	110262	105948	71658.2	124908	127495	105980	46149.2	110010	51773.2	103616	110251	84339.2	55915.4	41119.5	47679.3	38214.3
287.91	84.433	287.91	287.911	288671	146531	98093.7	253340	204228	85940.8	0	259597	76981.6	224781	226714	132394	106685	167731	112124	73125.6	132124	79774.1	93148.1	104660	63719	60976.4	11058.5	0	23357.5	589.565	0	870.682	54408.5	57868.7	92566.2	61677.2	94010	99058.9	65615.2	126788	73376.1	84102.5	29295	140694	137025	26015.4	114100	192635	54062.1	135505
288.005	156.594	288.003	288.01	310125	182615	109265	84572	104269	88285.1	131395	89470.5	32035	258060	351065	173470	75107.4	230655	48422.1	462939	550554	568017	454308	409275	375399	156724	158196	345433	236138	177449	183958	75741.9	474073	567679	128813	72218.4	47428.1	30244.4	16399.7	29919.8	80560.7	86394.4	63017.5	35715.5	45286.5	45695.1	43252.9	43933.1	19560.6	66808.7
288.005	476.567	287.999	288.011	66753.7	11168.6	83617.6	63371	17714.5	88918.1	47790.8	16576.7	74021.7	70094.2	103502	15854.4	23509.9	69451.4	19715.3	64670	54143.8	33568.2	36965.6	43131.9	29666.1	114658	119469	17403.9	41603.3	64218.4	49264	29147.5	88651.6	21693	99961.5	59768.1	68824	14691.8	72517.2	98964	14933.2	1073.68	81018.3	57969.8	25970.2	0	76523.9	72294.9	19141.5	26006.9
288.099	255.457	288.099	288.1	2.41458e+06	2.04926e+06	7.29935e+06	1.9387e+06	1.31237e+07	6.56224e+06	6.29744e+06	5.93911e+06	3.15272e+06	6.64551e+06	2.15285e+06	756134	8.66076e+06	3.69111e+06	4.59611e+06	2.0311e+07	5.9075e+06	2.37367e+06	2.56249e+06	4.08819e+06	1.18832e+06	3.58738e+06	4.69367e+06	1.30475e+07	8.86588e+06	1.47236e+07	4.17861e+06	6.25065e+06	2.62934e+06	4.04023e+06	4.75287e+06	4.91063e+06	5.33358e+06	2.21242e+06	5.83306e+06	3.10323e+06	1.35544e+06	1.17324e+06	2.23991e+06	6.94915e+06	517694	2.43987e+06	8.1055e+06	3.24249e+06	2.78064e+06	3.42733e+06
288.922	83.5241	288.921	288.922	55810.1	95841.5	0	154048	101014	108263	2.1542e+06	485097	90934.1	141287	143571	171792	399347	109595	17086.1	123521	87513.9	129213	167283	245234	240669	346698	304074	346200	506478	574872	421340	294997	62116.2	27621.1	138858	283421	230709	417702	497278	197432	298457	72281.5	20780.3	309241	103880	33208.5	475895	246021	108563	268007
288.997	99.5062	288.997	288.998	113295	81153.2	52596.9	35562.2	5902.89	42114.7	32579.1	54588	27350.4	65557.7	85507.2	72529.2	32805.4	43658.8	47976.5	139717	96086.8	73811.5	162053	84111.6	87107.5	89964.3	67111.8	89886	59387.3	70730.6	90135	59290.5	84285.2	80104.9	77374.4	26666.9	38322.7	38409.1	0	29263.2	85755.4	71099.4	29067	37782.6	42271.2	9665.98	53043.6	34388.6	3012.32	129896
289.079	53.0177	289.078	289.081	104187	67148	118753	64172.3	63741.5	38541.3	66382.2	75774.6	91016.6	74810	85875.6	97671	46955.2	60516.3	39567.9	119903	95659.5	68968.2	59226.3	87181.7	18471.3	40016.2	98002.2	52623.4	88948.2	34057	96755.5	76434	97942.9	76463.7	101660	87821.8	98368.7	65648.9	118427	90654.9	64674.1	60282.4	38687.2	67397.6	29317.9	17803.8	56734.6	42913.1	51231.5	63993.6
289.079	252.818	289.075	289.082	50710.2	50957.4	400020	125170	40652.1	50924	290302	70562.8	55410.7	45950.6	75818.5	35746.4	243285	68242.3	54105.1	50974.7	30316.5	96287.5	135632	50628.8	0	102594	47247.9	414576	173725	113510	327061	230109	168363	66770.6	71639.6	29511.4	32603.4	64993.6	113745	301191	28064.7	157133	84350.4	97861.9	48294.5	137441	178718	129876	148585	173507
289.079	492.979	289.075	289.082	38506.8	52036.5	115296	30958.4	44846	151194	41755.8	79229.7	0	62462.9	68053.3	137558	102672	74885.2	84355.3	90497.5	55101.9	50930.1	150890	57911.8	41981.5	135627	144893	245488	44464.4	24782.4	63478.3	13492.5	289622	115710	139893	81160.4	200313	212552	102801	279767	136953	80175.4	16738.6	61038.8	90837.3	70414.6	136292	226031	90642.5	80976
289.103	273.307	289.102	289.103	389451	2.04563e+06	1.75162e+06	286499	1.87397e+06	618925	1.43005e+06	1.21834e+06	366904	1.66037e+06	178007	2.06001e+06	1.80394e+06	1.17774e+06	1.969e+06	1.65478e+06	584093	1.72184e+06	50246.7	751478	1.52009e+06	66954.6	1.32174e+06	2.23159e+06	75637.8	1.08914e+06	919954	1.53429e+06	1.85033e+06	1.86734e+06	841663	0	911983	674654	982465	313720	997540	418233	477074	857086	359407	473026	45368.9	110444	866827	916975
289.833	127.53	289.832	289.834	75806.3	22291.2	257.481	30241.3	1332.6	0	0	0	0	80888.7	74906.2	18517.5	137195	64915.6	6586.23	0	0	0	62592.8	0	0	638.399	0	0	164277	85318.6	15277.3	222.709	0	882.513	21621.6	27387.1	1481.76	123543	72235.8	65820	45128.2	18885.3	69065.1	56606	54846.6	3139.5	79526.8	100645	25225	31318.5
290.096	38.3794	290.096	290.097	3.30109e+06	2.97959e+06	3.19116e+06	2.21013e+06	2.26737e+06	1.99287e+06	2.30048e+06	1.99312e+06	209160	3.22531e+06	3.05272e+06	3.03303e+06	3.17795e+06	2.92326e+06	2.75457e+06	2.71204e+06	2.90322e+06	2.77111e+06	2.63252e+06	2.59122e+06	1.62577e+06	2.89755e+06	2.90119e+06	2.89797e+06	292805	2.98431e+06	3.06021e+06	649184	327494	162336	1.75218e+06	1.81038e+06	1.73329e+06	1.75445e+06	1.62434e+06	220217	1.29389e+06	935605	759063	152434	1.23086e+06	117907	944154	157746	1.12896e+06	1.06475e+06
290.096	300.25	290.096	290.097	766574	485411	410305	2.10268e+06	2.51337e+06	3.4253e+06	2.69758e+06	2.94124e+06	888189	569196	5.02156e+06	1.57533e+06	1.52525e+06	175410	1.38397e+06	613079	595055	198936	919950	1.14341e+06	3.52843e+06	3.78121e+06	3.13236e+06	362161	4.00079e+06	168788	1.14883e+06	2.52392e+06	1.51069e+06	539841	1.18272e+06	1.01024e+06	2.84095e+06	0	2.36007e+06	1.32369e+06	88491.5	505102	1.09689e+06	2.19905e+06	2.09778e+06	686869	112368	270930	1.98211e+06	690459
290.866	85.7056	290.866	290.867	336760	77169.6	3212	203289	291681	0	0	70267.5	0	539980	357756	0	47842.3	181957	118933	0	4333.01	3331	1308.86	0	2575.79	0	3106.29	0	159290	8051.77	2221.32	0	10563.3	0	66321.6	0	0	110966	1535.21	0	45709.8	16070.9	0	138976	7756.36	0	186779	250056	5308.26	46546.9
291.83	126.333	291.829	291.83	119749	21467.9	37299.4	74312.5	52508.8	136199	1289.5	8209.11	3349.18	167805	92546.3	73473.5	211897	85110.2	18571.7	0	22376.2	0	194.315	0	0	0	0	0	191361	156188	82765.1	0	19629.6	0	42515.7	21369.8	0	174008	80436.6	76820.2	68346.4	42918.6	16274.4	84151.3	83956.6	51664.4	115482	144337	35978.4	104505
293.109	178.261	293.108	293.11	25344.3	105789	67065.1	127043	87810.8	27606.9	3153.2	37330.5	21322.8	94848.4	79777	78569.5	67336.5	45479.9	40996.5	125746	35304.2	27171.4	22887	83967.9	122187	105298	113468	97022.5	32192.5	173901	26608.8	25585	124775	83292.5	56623.3	47973	18735.3	22315.8	48822.5	42438.6	93756	15166.1	15270.8	37416.9	59617.7	190314	47624.7	31280.4	15072.8	30935.6
293.109	467.309	293.108	293.11	289482	271262	82984	124177	126792	41255.6	21514.9	51751.7	39470.7	147160	38255.1	29345.6	30436.6	142232	133812	153404	166438	104967	20806.2	87070.3	114709	85537.6	60072	38408.9	169108	60634.1	124567	151397	74161.5	22987.6	26865.7	81513.4	64295.9	65223	17554.1	106902	70174.9	59993.1	159876	0	26903.1	2119.1	17166.8	29771.4	49742.3	23673.8
293.827	128.849	293.825	293.828	27066.7	9592.78	0	1386.76	0	0	0	0	0	45258.4	26164	0	46088.6	36076.7	782.291	0	0	0	0	0	0	0	0	1150.44	37419	30535.1	0	0	2374.47	195.103	0	0	0	63993.7	19012	19280.8	1521.45	19658.3	0	39836.5	30585.1	0	61539.1	45661.1	587.917	23694.2
294.928	87.2404	294.917	294.931	113392	69746.7	0	0	114166	61424	296030	76785.8	14391.1	101588	45197.6	167422	54033.7	87451.2	81558.6	12773.9	0	27878.5	45611	22184.2	106943	81402.2	37017.3	0	34270.4	0	0	26988.2	23790.7	0	95422.2	197115	71958.4	86491.3	148291	77534.6	0	75976.7	29849.4	83856.5	72801.2	78787.2	174137	43416.5	0	32025.1
294.939	85.7637	294.938	294.939	5.69176e+07	3.13526e+07	2.32535e+07	6.19186e+07	6.40552e+07	5.68532e+07	9.64034e+07	3.59971e+07	1.87728e+07	7.16803e+07	4.95619e+07	5.02129e+07	1.08304e+08	4.73349e+07	2.36928e+07	1.37526e+07	7.36023e+06	1.19367e+07	2.50079e+07	2.5813e+07	2.53618e+07	3.32222e+07	3.2287e+07	3.60466e+07	1.24752e+08	1.2543e+08	9.01968e+07	3.20577e+07	7.87512e+06	6.34319e+06	4.85608e+07	6.47597e+07	4.08185e+07	9.78535e+07	1.01836e+08	6.09596e+07	6.20535e+07	2.67299e+07	1.37969e+07	6.73479e+07	6.29443e+07	3.00327e+07	8.91508e+07	5.59556e+07	2.35123e+07	6.00295e+07
295.029	93.5086	295.029	295.03	188050	127306	98875.4	104883	66541	97055	91829	113217	68675.9	163955	169998	219159	231795	114024	209160	60999.6	5383.72	78606.2	212349	223748	229751	405010	386026	438346	404841	304946	365144	437606	67732	39455.1	139330	177938	182740	124392	122418	134238	212608	131545	107369	192164	192562	127057	185360	139169	99158.7	198133
295.942	85.4289	295.942	295.942	2.31654e+06	1.22954e+06	865876	2.4604e+06	2.41082e+06	2.26072e+06	3.98285e+06	1.2857e+06	743345	2.96954e+06	1.99732e+06	2.11829e+06	4.43411e+06	1.84843e+06	855232	544264	311943	505969	957629	1.01336e+06	1.05613e+06	1.39225e+06	1.33042e+06	1.51931e+06	5.16034e+06	5.23883e+06	3.72307e+06	1.3705e+06	337761	249801	1.90943e+06	2.59635e+06	1.57218e+06	4.05407e+06	4.09685e+06	2.47124e+06	2.53889e+06	1.00383e+06	539314	2.69625e+06	2.50064e+06	1.15242e+06	3.64041e+06	2.32746e+06	925452	2.45683e+06
296.038	84.0787	296.037	296.038	99417.3	0	0	8319.49	5252.22	0	0	18399.7	0	62153.1	0	0	20415	13443.8	0	104808	93935.1	119847	116307	72999.1	47976.3	57669.2	70737.2	69427	0	1140.49	0	72207.6	66861.2	79193.4	79823.8	11545.8	11951.8	5641.23	28356.2	0	82240.2	3582.94	0	12935.8	113926	0	66037.1	4937.89	0	35717.3
296.943	85.2662	296.942	296.943	759023	368416	253764	819456	738976	724469	1.32272e+06	383419	176673	974173	626503	698945	1.57891e+06	641676	280939	200918	79860.9	151167	325302	362383	336441	470893	453852	488293	1.76135e+06	1.8277e+06	1.24376e+06	447388	67286	75895.8	669787	899992	513045	1.42154e+06	1.34712e+06	807122	810537	299958	204017	870752	790912	372644	1.2332e+06	726860	277262	833830
297.131	37.0448	297.129	297.132	17728	95303.5	38091.8	94939.8	116617	149035	42488.6	140424	136497	82174.8	92286.5	20551	130851	54587	42000.9	127797	86802.9	94145.9	115165	102896	71211.7	63760.3	116773	114941	50968	110070	91897.5	107552	111074	111498	38148.7	140326	138872	42673.5	154975	149202	97537.9	169898	173111	156216	137279	125538	50338.1	116433	95787.5	65458.8
297.131	276.661	297.13	297.132	123145	91201.1	43719.6	140935	136950	67564.9	185250	190970	197265	283801	69259.1	97824.2	94496.1	37923.5	110837	49928.5	73400.5	154941	84134.2	63688	34490.8	23135.9	32912.9	125542	75211.6	93752.8	135061	46488.5	20916	270318	67315.2	27993.5	272924	118002	170777	39491	36810.3	144368	0	236907	148007	268155	109880	142405	142827	170023
297.131	536.092	297.13	297.132	109944	48077.8	228897	320889	257693	158626	139053	171094	223145	190402	117588	185749	147119	88253.6	50432.7	94743.1	29345.9	143241	84513	101446	51862	200453	37065	173389	156464	78149.1	135052	31093.7	200402	54152.9	279049	196028	195567	147842	414648	282121	50936.3	262706	135437	178666	0	146791	131215	224579	200229	180398
298.107	202.635	298.106	298.108	69419.4	57316.6	126618	66970.3	102401	31346.4	85511.1	3072.11	97859.6	55746	65106.5	44597.7	141071	64910.2	160415	25166.2	23357.7	117390	62974.1	45351.7	127026	49997.6	69539.6	70074.7	40725.6	80543	16406	31330.9	84460.6	100823	108040	9847.5	9061.67	50272.4	36322.8	86013.1	102945	0	74723.5	0	0	33486.7	1758.79	18317.4	0	2142.47
298.107	423.59	298.106	298.108	158078	71833.5	137528	19354.2	58353	47717.4	44773.8	29982.2	107843	51576.2	55181.8	76044.8	118400	63902	0	20552.8	121864	117329	59584	117984	18771.8	83920.5	105433	59265.3	173771	37201	133338	68900.7	83501.9	75115.6	35827.9	2594.94	8271.5	2579.85	29856	110821	148415	0	0	0	0	3300.57	38100.1	48159.5	34667.7	81440.5
298.18	93.2469	298.177	298.182	50975.7	0	84086.8	102760	96288	0	156110	36104.8	0	0	31829.1	0	89456.4	0	0	0	0	0	0	0	0	0	0	0	0	27308	53749.6	0	0	0	0	0	0	0	0	0	43010.4	58247.3	0	0	29760.8	0	0	65324.1	0	0
298.189	87.9619	298.188	298.189	1.26325e+07	1.3252e+07	1.29682e+07	1.89093e+07	2.28945e+07	1.92779e+07	3.41801e+07	3.44693e+07	1.92541e+07	3.74648e+06	4.65871e+06	4.70671e+06	2.37047e+07	2.8798e+07	2.06395e+07	430045	425337	410223	2.49868e+06	1.49822e+06	1.41515e+06	601944	360181	482908	9.14808e+06	13983273	1.37169e+07	404546	222207	217379	1.49132e+07	1.78697e+07	2.12094e+07	5.29755e+06	5.719e+06	6.42988e+06	1.95445e+07	2.82223e+07	2.21209e+07	3.74258e+07	4.22321e+07	2.44172e+07	1.3743e+07	1.09064e+07	1.09782e+07	9.18484e+06
299.106	105.856	299.105	299.106	399132	599196	651950	119312	32613	100186	428344	179485	124553	166099	304750	897384	410668	276649	390202	3.85164e+06	2.53844e+06	3.58118e+06	2.57816e+06	4.38324e+06	3.80984e+06	7.5798e+06	7.78169e+06	8.07179e+06	241334	327665	1.28075e+06	1.0432e+07	2.42005e+06	2.16546e+06	616632	1.19349e+06	1.01582e+06	76842.9	230729	331402	623531	457129	323255	181013	329263	533077	81413.2	118062	261012	589165
299.193	92.9974	299.192	299.2	2.01996e+06	2.24891e+06	2.06061e+06	3.10271e+06	3.80688e+06	3.20749e+06	5.73477e+06	5.68025e+06	3.19067e+06	557794	718688	732516	3.87574e+06	4.77658e+06	3.45465e+06	23029	39571.3	13884.6	393869	229289	220176	95122.3	128237	83854.8	1.44073e+06	1.61322e+06	2.13716e+06	72773.6	24951.5	55699.9	2.30843e+06	2.75552e+06	3.37363e+06	808804	923189	982663	3.20072e+06	4.82914e+06	3.74062e+06	6.06209e+06	7.08726e+06	4.10597e+06	2.23505e+06	1.77904e+06	1.75141e+06	1.4943e+06
299.2	389.465	299.196	299.202	412491	344324	183180	256032	188507	409260	47873.7	165063	216090	8194.09	31746.3	22263.3	192043	139531	369486	23832.1	110745	472717	225747	182700	117176	234215	62265.2	63508.3	138763	39704.1	80763.2	134314	277415	184770	222056	358359	169847	162610	139768	18322.7	0	188723	67854.2	81296.8	0	21817.5	98783.7	37976.3	13923.6	0
300.884	85.472	300.884	300.885	115146	74846.4	37142.9	610714	641401	260886	0	85703	43343.3	71236.2	96870.4	63464.6	0	16123.7	86437.4	0	9459.49	4052.9	19054.4	6763.44	0	30436.5	0	0	114502	0	0	0	18483.5	0	68716.6	87782.6	48136.6	68404.6	0	78773.6	32435.8	23207.6	26106.4	53983	11741.9	5425.18	0	59454.7	24100.8	49782.5
300.896	85.9737	300.895	300.896	1.29206e+06	227836	30455	1.29167e+06	1.03512e+06	133679	708206	282756	7756.92	1.91916e+06	989548	222438	1.52294e+06	642461	85305.6	2191.14	17625.4	22898.3	116145	89401.5	2837.7	62195.4	146964	63316.1	2.06606e+06	1.647e+06	283659	36232.5	37409.7	26074	417357	329274	124598	1.65047e+06	1.01243e+06	296199	371876	111818	56522.9	827018	576776	70898.9	1.51425e+06	1.11574e+06	45994.8	486527
301.141	80.9211	301.14	301.141	481693	381293	263463	451203	471311	311703	419197	336484	274881	579048	455799	376337	506003	368457	369947	230065	222885	218219	366564	272487	250878	376239	297271	353350	644345	711941	593587	330835	200651	209855	251869	300582	213914	415611	428304	376111	433149	350033	259477	381669	412438	166426	504358	382008	230558	341451
302.041	118.236	302.04	302.041	123636	188892	248004	40644.8	0	110486	92597.9	58831.5	113381	95234.9	141475	253873	108978	132056	139341	327795	298809	334957	281567	371290	262926	434019	341392	431329	147052	113568	215588	305301	255390	275062	131785	220369	207382	79501.1	111219	105698	144581	139868	146151	51982.5	78230.3	155227	59868.8	52856.8	106185	181546
302.115	272.715	302.113	302.116	143956	307667	60825.3	3843.46	612.564	2922.97	0	65768.7	2233.79	80285.5	74933.3	63605.9	58348.5	294933	83224.1	291697	53306.4	25376.1	160489	16038.8	39107.9	147428	27398.7	31134.8	24779.3	16585.8	21174.8	43172.4	37644.5	44832.1	0	0	0	29871.4	1854.63	888.451	20192	0	0	0	0	0	0	0	7942.66	0
302.115	524.366	302.114	302.116	16059	127330	40840.7	7678.32	58342.9	45420.7	1096.81	0	0	99406.4	62706.5	177852	131371	87318	56953.5	74628.3	71968.9	28370	1191.06	66347.2	65334.9	21318.2	67873.7	27443.8	40892.6	17219.5	128705	201302	18168.7	3700.89	1707.36	0	59313.4	842.926	1446.37	0	0	0	0	0	0	0	0	0	14465.9	0
302.115	40.4081	302.114	302.115	31637	93465.4	52391.4	35325.2	50662.8	660.235	871.997	54502.6	0	83918.7	55583.6	83131.6	48318.7	95507.5	67047.8	54982.3	74344.7	24399.1	110918	37334.3	892.511	84585.4	24235.5	53551	17705.1	57953.2	44198.9	1411.84	7859.62	27159.5	10852.8	1163.45	605.269	871.753	0	0	0	0	0	0	0	0	0	0	12625.4	751.569
302.173	80.647	302.172	302.174	1.32773e+06	960262	666667	671554	689946	464860	635585	428125	395960	1.37246e+06	1.11474e+06	911807	1.14466e+06	944252	622936	381081	408772	443202	697892	568172	509933	614108	529428	589257	1.0493e+06	1.04079e+06	769229	421632	330832	279860	264688	283963	252549	631431	591929	332368	541803	406991	319739	574837	479716	210317	628899	468579	249550	369806
303.176	83.3782	303.176	303.176	207375	133288	69847	0	0	45046.5	0	0	10922.9	245348	67508.6	66761.9	61529	33556.9	72883	29802.1	36110.4	44638.1	90512.4	71990.6	36096.4	87194.6	37242.4	75561	61552.4	144041	28900.3	63983.7	60711.8	16742.9	313509	26759.8	13983.9	131463	97851.1	56197	20846.3	24618.1	2145.4	6893.38	3311.09	0	81462.7	44982.4	0	0
305.157	100.704	305.155	305.158	138551	181676	134084	264787	257325	117060	219307	530094	151505	141774	176013	142592	5.93573e+07	5.24775e+07	3.94946e+07	2.02088e+07	1.7955e+07	2.10951e+07	97934.7	120768	241717	7.54155e+06	7.43551e+06	7.5061e+06	314619	350393	313835	1.91607e+07	1.60945e+07	1.66173e+07	1.56559e+08	1.20858e+08	8.72485e+07	5.89526e+07	6.76403e+07	5.30753e+07	1.13238e+07	9.15567e+06	6.14363e+06	1.71014e+07	1.74142e+07	1.0643e+07	686055	529119	453605	6.90562e+06
305.157	404.309	305.156	305.158	14918.3	79696.5	124454	140140	209222	97721.8	91909.2	460280	154538	142498	92529.9	113090	130677	169241	0	83196.3	94104.9	151718	77098.1	102607	653985	56750	40099.6	26140.8	47956.2	218524	185990	68251.1	54226.1	133493	0	254637	255539	415275	248930	36295.3	13977.1	136456	61214.5	124537	139150	17879.2	226204	153207	74583	92844.1
305.805	121.41	305.805	305.805	42378.5	0	0	19402.8	2855.7	0	0	0	0	73972.1	39875.8	7734.23	82900.4	83174.4	20070	0	0	0	0	0	0	1842.7	0	5082.47	46446.1	44009.1	8132.57	1530.75	2960.26	0	35648.8	36533.7	8306.21	92009.3	74424.2	63861.4	33310.5	18855.8	28217.6	59907	39737.7	14235.5	67463.7	63531.1	36133.1	26358.5
306.113	83.6819	306.11	306.114	124625	123381	89876.7	203513	0	33961.7	183845	0	35840.8	146145	139381	110084	208304	120508	107929	55466	64850.8	51686.5	65936.4	56901.1	89969.7	95193.8	90835.8	101561	205121	189304	159252	75587.4	59768.5	48058.2	125611	44593.5	44370.3	55820.4	154987	149204	99063.3	44856.9	51356.7	154673	64877.6	82134.2	137354	122038	58622.1	96733.8
306.131	83.136	306.13	306.131	1.9349e+06	1.4056e+06	1.03109e+06	1.54178e+06	1.56135e+06	1.21483e+06	1.53528e+06	961637	666274	1.98612e+06	1.85045e+06	1.68312e+06	1.70413e+06	1.53796e+06	894746	702491	637593	650692	1.13575e+06	903988	797440	960071	896980	1.00617e+06	2.23745e+06	2.26836e+06	1.83196e+06	772022	592830	553373	865026	806775	790403	1.17323e+06	1.3873e+06	960979	1.13034e+06	739682	480273	1.02236e+06	927794	578202	1.41285e+06	1.25235e+06	701674	1.01184e+06
307.083	350.665	307.082	307.086	885660	154351	0	159048	136575	56356.4	288089	76048.5	0	293879	167269	0	526455	224530	11894.8	0	0	0	43136.4	0	0	0	0	0	136827	134791	0	0	0	0	112858	130454	47933.9	971274	544488	252771	39490.3	0	0	230698	126430	1877.29	296365	185865	0	116734
307.134	83.3331	307.133	307.134	260259	135584	118953	145885	301158	114520	126949	6339.63	169789	233925	219129	209823	139670	203603	91562	106661	77524.6	83427.4	147894	108364	106977	135433	110184	95403.3	315525	303003	235287	104679	68161.4	63664.2	57199	75499.5	79893.5	126662	186783	169782	51152.1	169795	41854.3	34204.9	173115	47337.1	164153	218875	92076.1	24941.2
307.585	327.559	307.584	307.585	147697	6182.15	1377.57	0	2391.64	0	34870.9	0	0	0	0	448.307	88527.3	0	0	0	0	0	0	0	0	0	0	0	0	31193.4	0	0	0	0	25057.8	11218.5	0	167498	97411.2	54069.2	0	1510.99	0	32904.2	10058.1	0	32138	0	0	1807.77
307.802	119.121	307.802	307.803	80206.1	0	13776.6	67150.2	68105.2	0	0	0	142.178	87262.5	38965.6	36858.7	85397.2	52439.6	84048.3	0	1524.91	0	0	0	0	0	0	0	87888.6	65086.2	28165.5	0	0	0	38201.1	40661.6	38932.1	111129	98792.7	49784.7	66422.1	39727.4	15183.6	96745.7	61745.3	100656	110241	118516	31857.6	40840.7
307.991	82.4625	307.99	307.991	171191	85409.7	97195.7	99702.6	223031	19088.2	0	97843.3	52535	74632.1	82239.8	40711.1	39857.9	120921	53871.2	587057	941389	699204	390862	210261	378325	254793	161044	141873	167312	11250.2	0	59080.1	793385	868994	232471	134194	127605	47618.2	31618.5	36262.9	258592	122875	132938	93601.9	81661.2	25523.8	41189.6	32388.2	17910.1	73738.3
308.091	140.859	308.09	308.092	110613	9370.06	0	21854.6	14853.7	0	28258.5	0	0	190866	92892.3	50897.3	129458	41924.1	41415.8	39639.2	7993.48	42569.2	31710.5	78700	25821.7	97516.9	103743	88224.5	1.26275e+06	1.18092e+06	362526	132540	25405.1	12685.5	142970	170261	78418	251961	210323	79591.7	276396	108702	27057.8	310244	196826	46087.2	557166	395263	40884.6	343130
308.983	96.9243	308.983	308.984	1.22361e+06	764092	185046	427732	393901	205345	595648	442211	190881	979848	1.06933e+06	705900	997751	1.05672e+06	431680	890754	858520	754284	1.61004e+06	789338	808244	793092	562693	670326	1.13956e+06	1.12661e+06	993445	520946	834262	797006	1.16517e+06	1.05403e+06	890807	654351	758617	642745	1.34945e+06	1.0023e+06	424062	994296	934870	385241	842949	771550	294392	1.27187e+06
309.226	558.281	309.226	309.227	35633.8	23333.1	38607.9	88575.6	41643	66195.2	57015.5	47538.9	85833.3	73513.1	39021.5	82131.3	31861.3	72043.4	69895.6	59628.9	87194	38381.9	26510.4	11881.6	39938.2	21049.4	25656	118039	34578.9	40761.7	114504	52392.5	20379.1	73794.4	0	0	38221.8	0	2569.33	0	0	2456.99	0	0	1219.67	0	2389.43	0	0	0
309.987	85.6369	309.985	309.988	255281	60124	15294.8	68495	36994.4	61459.5	0	44063.2	26446.5	65310.1	35793.8	154349	182561	63394.2	124886	391148	651473	416475	391312	353315	335023	124131	45948.9	221697	56306	57548.8	53255.3	71893.9	554170	566784	101703	69998.7	75890.1	24910.4	116422	35050.4	74858.7	54685.5	73536.6	192547	135909	76747.7	91574.6	59221.2	8078.25	33895.5
310.081	80.9957	310.081	310.082	6.63232e+06	4.46812e+06	3.37911e+06	4.83769e+06	5.15406e+06	3.67369e+06	4.83066e+06	3.36818e+06	2.2577e+06	6.46321e+06	5.80245e+06	5.21007e+06	5.92236e+06	5.16321e+06	3.21647e+06	2.35234e+06	2.18683e+06	2.25462e+06	3.56905e+06	2.79086e+06	2.72429e+06	3.19565e+06	2.95165e+06	3.13677e+06	7.41409e+06	7.28028e+06	5.9556e+06	2.59248e+06	2.057e+06	1.89011e+06	2.71809e+06	2.79264e+06	2.42594e+06	4.10131e+06	4.08198e+06	3.11189e+06	3.31327e+06	2.2452e+06	1.58437e+06	3.44332e+06	2.877e+06	1.65304e+06	4.25459e+06	3.54945e+06	1.92288e+06	3.10436e+06
310.913	84.4258	310.912	310.913	143337	89711.6	63740.9	1.28208e+06	1.41423e+06	1.47813e+06	434740	297073	68773.2	204187	95387.4	113516	180029	7234.13	33674.7	27544.9	0	10922.7	38851.3	62032.9	46901.1	81427.3	84162.6	81053.8	197476	254280	216170	101515	9453.98	46803	188408	251779	82330.5	335987	403570	259841	155816	58088.2	64809.6	171593	169636	41040	143332	75762.8	56321.5	83914.6
310.979	98.0283	310.979	310.98	65967.4	39061.9	0	0	0	0	0	0	0	35702.2	68639.4	41578.7	51968.8	79811.3	0	45899.1	41110	39871.6	120448	51317.4	81968.9	45946.3	30705.2	91900.9	71996.6	66807	63877.7	42812.2	63708.3	52632.8	86424.3	6942.8	5112.38	57286.9	6618.98	17705.2	90908.8	62141.2	8889.69	892.189	39685.4	0	47178.8	20934.3	0	76075.9
311.085	84.6597	311.084	311.089	749353	559505	413614	710154	621653	442808	534896	378485	199765	829788	757967	676349	674890	518365	384255	377420	350759	334159	473804	495863	389563	619177	556876	599657	896630	887572	761159	663198	288498	259404	283040	361210	260106	398586	447367	364253	419614	340379	181115	416260	343316	136599	522918	427041	227221	373257
311.2	42.7352	311.199	311.201	30322.2	55571.7	92530.2	20084.8	71009.3	81814.2	43417.6	31948.9	41934.1	54779.3	55866.3	58884.6	74184	22159	2330.64	64499.5	51777.4	67217.5	46950.6	51343.9	49140.4	19842.1	46056.5	16237.9	48604.2	120867	56970.7	16038	25458.4	27125.9	41335.7	55427.3	25949.6	61757.9	64715.2	33739	53844.6	81748.7	42830.6	36379.5	80488.9	51503.5	32955.2	83190.5	6429.43	47233.4
311.2	229.398	311.199	311.201	73866.2	66877	182327	202668	128346	86600.2	278456	100707	64390.7	50478.8	115893	102376	135424	194656	188056	198325	141067	75107.6	264420	73551.5	70737.3	24007	44131.3	129825	231580	79519.6	40328.4	112460	165722	51177.5	0	0	42691.2	72300.7	98334	43467.1	0	216834	59385.1	151097	134754	176385	72490.1	80870.2	23579.1	30427.9
311.2	455.569	311.198	311.201	187795	95464	36056.7	51894.4	0	243590	101932	204770	73039.5	256584	76407.2	36846	0	132503	49810.4	95222.4	131706	117099	56285.8	431956	80489	36383.6	22505.2	98194.1	64912.8	171742	44204.9	93433.3	250648	168738	91814.5	182016	63384.5	40891	124434	31941.2	33315.7	98247.8	176943	124015	108758	205095	26075.5	61828.4	75382.6	0
311.929	83.016	311.928	311.929	260081	174944	119664	0	0	52596.4	132148	0	0	318989	266681	116230	158249	134462	0	4641.7	0	0	0	0	17592.9	27021.4	67170.3	86632.5	127307	14470.2	36234.3	72917.3	0	0	44057.9	27258.5	28664.7	233741	113092	4186.55	127042	3189.86	0	67166	48076.3	14874	111410	66685.4	0	44491
312.07	111.732	312.068	312.073	135777	237750	193193	165159	296414	247011	516411	218350	236973	152425	208665	335085	414019	250067	283807	340733	352759	338698	328616	402611	293298	571895	341809	444526	257353	347054	444170	538203	332096	383632	518841	664721	545640	293521	488812	451563	561929	487181	523106	386855	334731	521457	313749	252695	358713	632430
312.079	82.2967	312.078	312.079	1.87626e+06	1.33887e+06	1.00398e+06	1.3594e+06	1.25402e+06	1.05626e+06	1.27833e+06	962968	644989	1.93623e+06	1.72613e+06	1.65942e+06	1.73308e+06	1.48717e+06	960943	706625	621788	674366	1.11182e+06	886849	829729	979845	927644	958164	2.15712e+06	2.1174e+06	1.71767e+06	742509	599544	566257	714504	707631	757003	1.32651e+06	1.17107e+06	896522	973877	565512	393106	865054	768680	497340	1.24816e+06	1.07461e+06	595231	897187
313.082	86.3527	313.081	313.087	276109	106292	48533.1	189137	414042	38021.7	212428	3852.95	42827	256658	253580	177572	122116	116730	102681	64169.1	65599.7	48847.5	125851	129530	191588	149601	201290	216998	282129	265494	267051	206047	65004	95332.8	60330.1	36293.6	45985.9	83783	29230.2	57758.7	36930.8	47295.3	29444.6	210974	60840.5	25159.3	206286	126814	26316.6	159913
313.179	520.942	313.178	313.18	42983.3	355387	368563	358852	444813	47408.4	139819	301206	203598	329180	320808	95362.6	545299	265901	292632	76014.5	300943	325289	400821	348580	347192	266427	433251	317721	178686	60047.7	482809	552492	229206	80684.7	226022	408535	109348	304242	282334	33209.8	309480	344387	81666.5	319700	343472	511020	147213	247778	223729	307845
313.216	445.289	313.213	313.217	73221	339902	17551	319453	76679.9	133569	328829	169247	201949	0	250977	61995	97848.8	355847	325042	330310	215499	183737	397449	244349	144755	69357.1	378627	149477	107774	162803	225772	23301.2	358198	122145	47688.2	57020.5	47931.2	80101.1	189321	128418	31527.8	335106	229007	146255	42144.6	56614	19661.6	60950.4	95234.4	94519.9
314.182	267.097	314.181	314.183	111420	62708.4	148203	15950.8	0	39172.2	84278.8	48433.5	69153.2	193905	38330.5	162368	39711.6	80630	135269	167184	48630.7	24556.3	24147.5	175650	40359.4	140894	149529	188484	92050.3	134822	93578.7	20226.4	97903.8	78656.8	70431.4	65044.8	68612.8	44834	98770.4	3666.11	102870	0	6826.53	111218	1398.59	125304	25210.8	36072.6	9734.79	63382.4
314.182	490.49	314.181	314.183	78517.7	16279.6	122112	50739.1	105848	38607.8	32587.9	26084.6	32877	62129.6	74174.4	120189	89879.8	47468.4	46901.7	59037.3	58864.3	189634	89681.9	93209.5	79131.2	89496.1	62190.1	62974.8	49542.9	195416	48056	50403.1	21263.3	79084.3	39159.8	81367.5	49088.5	80690.4	92083.7	51098.8	2662.29	21839	1710.87	1367.56	46824	9700.58	51810.1	46770.1	29301.8	0
314.779	91.7866	314.779	314.779	1.10462e+06	816758	1.86061e+06	226554	144535	524709	0	841441	731592	656531	673562	901377	313549	1.37388e+06	780806	1.20265e+06	2.90758e+06	1.58651e+06	661183	829620	514361	94144.5	70216.3	54036.2	291854	174525	156919	0	2.51979e+06	1.14048e+06	68676.7	353202	689083	545996	191607	260761	144742	1.19929e+06	1.19646e+06	394917	371398	379079	561114	1.43695e+06	680272	233049
315.121	90.7614	315.12	315.121	555385	968187	1.46655e+06	296111	223486	304647	94287.5	1.00097e+06	1.75856e+06	140607	188108	194634	375886	1.13204e+06	1.93e+06	114147	171078	84925	284768	184438	226731	7357.09	0	0	30492.3	73032.2	194964	0	128820	74452.6	500105	157303	446188	204909	814.521	21546.1	452949	1.94467e+06	2.71785e+06	722375	865162	1.61424e+06	280329	370721	947406	201137
315.177	178.145	315.176	315.178	59906.4	0	31235.4	34176.5	81672.8	68584.5	75065.7	55943.7	0	74529.4	46221.3	30283.3	34623.2	63090.6	60074	58384.1	12346	14952.6	41292.8	86168	15647.3	35896.5	80105.1	60291	69865.8	36967.4	56847.5	38901.8	103350	94789.4	42556	118076	59658.6	31976	44917.4	50281.3	38579.8	22424.6	28656.4	58518.1	33644.2	2594.82	49958.6	16112	24229.7	83650.2
315.177	497.405	315.175	315.179	14466.8	24362.4	23874	24408.5	104799	5872.28	66918.8	98727	148742	110470	51031.9	14778	39075.6	41075.3	0	17924.3	20153.4	12889.9	40889.2	19434.6	26602.9	51539.4	46024.2	64719.3	32949.4	66987.7	79479.7	28365.8	71613.5	63114.1	62157.7	61450.8	110920	79795.6	0	69789.7	41379.4	65193.5	106684	86441.7	89655.6	94939.2	39027.1	73555.5	79011.8	45014.4
315.195	185.847	315.194	315.196	1.36683e+06	1.2951e+06	61608.1	401695	1.41888e+06	187346	113102	70041.2	167849	922347	561736	137408	949937	0	460517	776738	347281	1.39781e+06	450992	147176	1.19702e+06	762601	260747	140385	1.67207e+06	996565	1.26273e+06	88587.9	127732	1.0889e+06	127967	135594	72887	132402	377956	131689	69051.3	319220	253265	135594	1.29576e+06	782289	96418.7	562389	196734	364399
315.195	370.659	315.195	315.196	58961.8	2.82207e+06	1.40055e+06	130638	126889	190133	2.99085e+06	0	174542	3.07913e+06	0	1.94655e+06	0	0	1.45876e+06	2.84563e+06	140515	0	495080	1.80734e+06	0	1.07361e+06	1.71993e+06	0	65165	719544	863892	59095.1	2.72762e+06	925805	1.61064e+06	830736	1.20877e+06	748080	584778	47554.7	77325.3	126453	396129	220828	48268.2	649391	0	1.81308e+06	696511	2.34481e+06
315.908	86.2299	315.908	315.908	207004	119917	69264.8	711912	595540	0	0	690665	127458	177314	208395	0	0	278481	159363	0	33606	0	0	0	0	0	0	0	2355.56	0	0	0	0	0	198715	0	182981	29089.8	0	0	52220.4	7234.24	81974.1	127320	75247	0	0	122868	0	4447.28
316.198	40.8555	316.198	316.2	117988	82841.2	119735	188326	121126	97931.5	80003.5	115769	128918	130358	106353	50810.7	99560.8	90281.7	112219	16692.4	20509.9	49520.9	27922.3	75845.2	125087	48918.2	47066.9	25567.9	58770.7	124971	69367.2	79049.7	39450.7	92567.8	123582	47525.1	111482	25692.6	101386	31239.5	136244	93039.1	84102.5	94103.5	71624.6	117605	53178.5	54593.4	48362.9	86407.8
316.198	195.643	316.197	316.2	152409	164577	223663	221077	39192.2	138028	109557	156996	134020	169999	52155.4	263868	135275	65069.4	240161	26348.3	18843.4	75294.7	278879	90213.9	122562	98260.6	93771.4	0	96454.5	127872	89169.1	123848	71194.5	160945	31679.9	90143.2	91483	160655	114603	114199	43543.8	117645	100588	112504	163611	163041	121076	153196	169204	160661
316.198	422.093	316.196	316.2	260367	44909	43476.5	70130.7	23223.1	16790.9	121959	337465	93256.7	217246	86160.2	0	119852	101463	0	12501	20091.7	111079	79639	84959.3	142486	63443.2	18318.3	275914	87087.4	21244	119337	33281	42000.3	17883.4	24485.3	37421	244768	39581.8	76946	147576	110242	87488.6	105937	0	137344	151762	26748.7	18723.4	96520.9	0
316.776	96.7897	316.775	316.777	860263	783579	1.209e+06	134868	119769	152679	0	545688	793250	415569	149149	76673.2	218234	877731	565104	1.24463e+06	1.81575e+06	971421	788512	584149	698659	59441.1	42109.5	101177	166534	92772.1	16630.7	0	1.65139e+06	789941	722632	171508	356672	354611	114089	116217	88639.8	905586	765114	252111	216299	64340.8	365804	921040	363119	71113.9
317.048	113.717	317.047	317.049	67817.9	123682	93274.7	2128.65	40981.9	40039.1	124753	7461.33	62061.5	65233.8	49792	136608	162743	79217.5	77173.9	196681	192887	217364	201461	226418	264287	317945	286935	301373	147553	197075	214729	278749	187428	190492	142368	185635	156081	107923	154297	161710	220017	108623	115435	75236.6	78143	115542	107310	81389.5	67898.1	138145
317.118	89.6581	317.118	317.118	161124	300124	419805	19504.7	0	257960	0	226857	528376	0	50359.1	9834.43	177514	329042	516325	0	67499.4	31970.2	54744.3	67970.9	38817.7	0	0	0	11198.1	0	1446.91	0	18482.4	8955.09	57716.8	23457.7	84056.7	0	0	0	213191	540216	817488	254410	317552	454162	179468	143790	245057	3122.52
317.905	81.3795	317.905	317.905	136084	58610	6153.49	428941	331063	0	0	496321	152368	80891.2	80683.3	0	0	163252	74236.4	0	0	0	60308.9	0	0	0	0	0	0	0	0	0	0	0	90596.4	1402.7	29892.3	1808.12	0	28331.4	0	0	2126.24	10019.3	0	0	0	32915.5	0	0
318.019	82.6063	318.019	318.02	405081	134578	143241	321785	333062	33432.9	121777	345916	86299	315343	233631	183766	324486	275188	111799	689485	594169	683697	739206	465156	443855	569280	501725	465057	162269	43076.6	117069	346471	540523	498906	490714	378009	266486	183176	88340.6	140075	328077	225630	79709.4	279294	298872	33778	241652	270836	1783.95	233722
318.973	116.304	318.972	318.973	360997	419728	405478	106167	86440.3	114377	159310	137137	144421	337319	340982	508142	348457	288175	354365	287163	260145	255528	377991	382788	321742	285410	224333	273934	362460	305658	366085	169532	245613	231794	332237	391058	338309	209814	223205	313475	411814	356508	340161	273083	253413	334519	190959	177085	281494	330613
320.017	81.4854	320.017	320.017	123218	1648.14	0	46892.7	6712.8	0	0	7017.53	0	84537.9	12950.6	0	31228.2	5444.35	0	210671	150104	194959	198350	118953	116036	199894	154468	161722	119767	8785.36	0	62534.3	159584	157539	120249	79758.9	31700.9	19331.5	21425.3	9622.74	104234	29019.7	0	40601.4	33405.8	1111.73	29779	43124.2	0	72150.4
320.971	111.344	320.969	320.977	197077	258894	602524	100089	70192.5	106721	81118.6	87741.3	96331.6	162809	232229	365021	203030	172555	340677	606961	640533	560617	428581	487627	440028	174884	255306	168828	187064	262710	207816	76756.7	554024	524393	191507	235387	203141	125935	138446	189872	224834	249890	359640	155653	131940	260780	106821	99519.4	181401	213252
322.811	88.3435	322.81	322.812	517070	519935	885834	339081	384185	269314	0	29840.1	899302	500980	633882	266830	345033	529859	412733	642922	1.35702e+06	836746	667998	627205	152590	167737	106501	43947.6	43828.9	35526.6	4529.58	2234.15	1.16772e+06	1.25204e+06	347946	127211	280082	111137	43891.8	214559	176440	401086	1.00349e+06	72244.6	64768.6	275211	143836	571516	648502	124316
323.986	106.055	323.985	323.987	280767	228492	133908	259660	288593	78749.6	71189.6	200060	149323	317338	325740	220098	185753	299524	192494	190680	34940	32217.5	110582	77879.2	95097.2	13268.2	42139.5	2166.9	162550	114355	111957	0	45385.4	44642.8	195118	75092.3	111049	160043	102830	185439	239197	303414	262257	192214	247249	328856	150056	207385	239416	182616
324.058	221.592	324.058	324.059	50140.7	6089.01	0	167919	150283	0	49188.2	0	0	1.18795e+06	806454	249433	191026	85870.1	51386.7	0	0	0	0	0	0	0	0	0	65243.5	33629.7	0	0	0	0	0	0	0	0	0	0	0	0	0	0	0	0	0	0	0	22789.3
324.207	210.309	324.205	324.207	134128	1.22354e+06	4.57178e+06	4.04668e+06	1.82947e+06	8.31486e+06	5.71014e+06	6.50866e+06	7.57676e+06	85657.5	503498	3.61077e+06	5.09761e+06	4.38718e+06	7.6371e+06	2.25781e+06	4.49352e+06	3.09561e+06	6.74953e+06	269405	3.84867e+06	0	2.60559e+06	6.07903e+06	5.62104e+06	5.28991e+06	5.22768e+06	5.10889e+06	0	2.45764e+06	5.75762e+06	9.08311e+06	5.36867e+06	4.42297e+06	250887	179642	8.99132e+06	6.13706e+06	2.73503e+06	2.26569e+06	4.4972e+06	4.01096e+06	205024	4.16579e+06	8.59634e+06	6.33221e+06
324.207	37.1527	324.206	324.208	219664	1.88466e+06	2.23633e+06	2.43309e+06	2.40522e+06	2.43035e+06	2.37527e+06	2.48474e+06	2.5452e+06	2.11073e+06	184038	148491	187795	2.19677e+06	2.04709e+06	2.40313e+06	2.24997e+06	258344	2.42365e+06	191019	324766	2.41339e+06	168845	2.4517e+06	2.52349e+06	2.46538e+06	2.42717e+06	2.36002e+06	2.56636e+06	192739	2.52708e+06	2.52335e+06	264699	2.49875e+06	2.59498e+06	174561	332459	2.60316e+06	2.60028e+06	2.49399e+06	259796	164320	217817	2.28188e+06	2.30312e+06	231377
324.735	116.31	324.733	324.738	32639	32549.4	0	0	0	0	13646.4	0	0	34721.5	25679.6	37178.7	61892.7	41821.9	15148.9	31373.1	0	0	1607.88	0	0	909.265	0	1433.52	26059.9	20745.3	0	0	0	0	0	0	0	58904	33958.4	15972.9	35688.4	8006.58	43123.2	31102.8	3294.19	0	52281.5	57567.3	8896.62	7169.23
324.989	104.348	324.989	324.99	9.78469e+06	8.00971e+06	4.28876e+06	2.61725e+06	2.39769e+06	606277	842015	1.89221e+06	1.32614e+06	1.03061e+07	1.05565e+07	7.10612e+06	6.45311e+06	1.01042e+07	7.4224e+06	1.57954e+06	1.5904e+06	1.38305e+06	3.76953e+06	1.80551e+06	1.86155e+06	627638	464504	496923	5.23555e+06	4.25765e+06	4.23176e+06	248961	1.69231e+06	1.80485e+06	7.94927e+06	4.40549e+06	5.69222e+06	5.92693e+06	4.25829e+06	6.7934e+06	7.149e+06	1.04388e+07	8.84439e+06	7.30616e+06	7.05605e+06	5.8826e+06	5.21579e+06	7.51418e+06	7.41527e+06	6.03176e+06
325.118	209.431	325.117	325.119	84938	248836	1.18343e+06	44262	868716	726529	1.2432e+06	502307	766536	918942	531757	0	564010	120111	1.07764e+06	1.00775e+06	1.03627e+06	483813	168579	792637	0	344886	488056	934857	180205	937774	835348	0	51669.1	658766	667398	1.09328e+06	697641	558919	713152	64444.2	928461	953417	107202	924848	575607	556585	165290	674448	296437	123273
325.117	391.065	325.117	325.119	417059	47187.7	308628	477222	399757	44651.9	315172	291447	620059	757558	437572	484626	639300	372787	386026	387859	681903	423464	0	369520	0	761604	584025	284921	137673	839480	872002	513534	919043	714105	291540	335014	119667	403418	588805	539414	266985	328417	458121	702572	176230	656804	307846	31531.7	209619	559593
325.118	545.802	325.117	325.119	791089	1.11141e+06	553695	282492	366715	437692	741507	795388	626803	559650	207212	997755	387898	821436	333178	71610.5	393091	234010	943064	108979	541425	277773	54953.9	772659	656883	235810	347118	128153	569395	440368	98989.4	132678	132446	331955	345868	242895	378530	230704	241566	261686	554823	296913	460192	80179.5	0	433072
325.118	36.5632	325.117	325.119	89659.2	77395.5	438539	85740	419235	412480	404285	428302	291530	418666	417462	459783	500119	108838	470162	427943	95892.3	93256.4	85845.3	440943	456614	475094	84978.3	446401	447788	86795.5	454356	457932	442179	96832.9	398896	404677	379330	89088.7	29623.4	67400.7	371093	39030.8	322809	345702	343277	333478	76567.8	340717	349932	323551
325.15	87.489	325.15	325.15	3.86392e+06	3.0788e+06	2.94444e+06	2.39985e+06	2.36067e+06	3.60445e+06	4.72838e+06	4.00275e+06	3.2908e+06	1.44746e+06	1.44314e+06	1.627e+06	5.1297e+06	5.49833e+06	3.68958e+06	250800	155241	200827	993604	904648	875168	353048	271514	324389	3.3124e+06	3.47584e+06	4.08244e+06	242014	484682	104419	1.83536e+06	2.35012e+06	2.98566e+06	908618	835555	1.01171e+06	4.77028e+06	5.6995e+06	4.37384e+06	6.46197e+06	7.39593e+06	5.61705e+06	3.85614e+06	3.35814e+06	2.47326e+06	1.88024e+06
325.21	178.719	325.209	325.21	575590	760753	748010	406790	91095	1.3178e+06	438305	249420	659272	443762	429414	760408	483841	887479	475223	695073	988267	901664	1.25845e+06	857318	45241.1	61207.3	570841	573015	941552	936505	555160	845986	1.02282e+06	907939	1.08942e+06	691267	680751	1.31355e+06	252226	672151	1.85567e+06	958778	580089	1.04152e+06	949324	456667	582872	1.13797e+06	583006	443001
325.21	326.292	325.209	325.211	55600.6	363885	301094	412177	555250	672430	374082	464353	561999	363476	627492	702467	0	380444	637345	936611	427969	523286	832811	1.46926e+06	946857	824494	630147	779637	55095.7	580609	694748	0	401704	817576	991294	35192.9	795642	756580	613293	664290	60697	61507.7	0	776423	446560	518788	360502	745241	705597	364627
325.21	524.454	325.209	325.211	95907.1	563322	231539	331523	1.07889e+06	592657	989470	463798	660125	648428	1.06299e+06	433761	98029.1	81716.4	821376	66050	157673	622223	874704	0	557550	458904	417144	264036	577235	103240	560322	364892	89410.2	0	577270	399283	526370	45867.2	1.27595e+06	953800	498313	521726	226477	574219	0	120384	449671	98635.5	304294	910145
325.936	85.8169	325.936	325.938	475911	182488	119765	2.74183e+06	2.48479e+06	186214	313651	1.57725e+06	263957	405337	333709	136051	349812	567614	269317	840.656	0	5732.97	41772.3	9372.44	0	0	0	0	100503	63216	0	0	17542.3	0	816047	460085	491582	554161	226804	291316	167065	130097	88448.1	544118	433413	81628.8	267042	293275	142109	218824
325.983	105.767	325.983	325.984	187681	151520	73879.7	21251.4	0	0	0	0	11213.4	241812	239452	161061	109000	186715	124143	32370.9	18799	19257.9	79502.6	37977.5	33946.1	46849.2	21375.9	30141.5	106967	54185.4	89414	24731.3	27753.8	25942.8	79032.6	44878.1	45363.3	83317.6	57307.6	93140	185069	177742	174243	100765	99652.1	58206.2	179262	177562	146035	144324
326.121	224.564	326.12	326.122	185790	245438	229365	142321	86495.3	52722.1	72181.5	15974.5	33463.9	142525	74339.3	103819	136393	130290	100014	140780	226515	54962.1	24344.9	100547	180441	39138.9	208617	178971	212654	114141	115343	82046.1	75721	164998	73059.4	138757	111761	72913.1	26635.1	20176.1	86320.4	23631.3	16852.1	20561.1	23477.7	12683.9	33563.9	76211.9	21013	37416.1
326.121	484.979	326.12	326.123	168439	65503.9	16496.4	92388.5	88514.8	91533.3	132113	155178	98471.2	224278	85617.9	71199	67202.2	231040	150573	42370	129646	300674	88131.6	192710	281467	87389.4	23706.6	53000.6	174818	162112	97848.6	88398.5	201676	28613.7	97431.1	70799.2	16971.3	94155.7	37085.3	23068.8	2762.45	1921.15	37574	21420.1	24647.5	21699	0	2075.42	17545.5	21519.6
326.153	88.1962	326.153	326.153	493240	432138	402790	365904	421833	502006	624461	581190	488518	159735	183599	193731	647688	787716	484668	107834	0	6786.67	99140.3	185995	86783.5	36922.6	10723.6	18723.3	465469	468150	548960	5626.22	0	169.831	207826	254026	442569	81945.6	74404.5	99873	654568	799596	620816	913223	994459	688779	541295	479143	310556	229509
326.805	89.9909	326.804	326.806	310896	100179	812645	246274	135291	71326.3	0	269814	649009	41205.6	413142	360237	63419.8	351061	731159	428582	776080	459787	427227	551081	73864.3	33664.9	27467.4	28439.2	41043.6	22865.7	0	0	658475	781229	219047	84984.3	202091	52021.1	14971.8	309731	277191	241468	626197	81472.2	123477	64987.7	84844.2	381372	411896	20748
326.986	104.433	326.986	326.987	6.35302e+06	5.22185e+06	2.70263e+06	1.63362e+06	1.48783e+06	371165	532311	1.24205e+06	805451	6.69739e+06	6.81652e+06	4.63799e+06	4.08052e+06	6.53638e+06	4.83737e+06	1.06237e+06	1.04103e+06	898752	2.4199e+06	1.16952e+06	1.18108e+06	398438	272117	294869	3.38008e+06	2.82975e+06	2.72882e+06	209851	1.1106e+06	1.10346e+06	5.00306e+06	2.65234e+06	3.514e+06	3.81187e+06	2.75324e+06	4.36801e+06	4.62279e+06	6.84208e+06	5.75955e+06	4.73208e+06	4.58549e+06	3.791e+06	3.32118e+06	4.85127e+06	4.82494e+06	3.84845e+06
327.079	104.66	327.078	327.08	14944.8	41978.2	18567.5	0	0	0	4749.27	0	0	39505.8	26743	46418.6	11020.5	15994.9	24995.5	216282	156321	166894	195397	249773	193778	357543	352003	387377	51279.2	16234.2	62575.4	237378	135915	120869	26351.6	32578.8	70136.7	16907.9	68268.7	79834.5	58312.1	0	147122	103034	118026	37280.2	67506.8	2134.57	3151.06	53224.8
327.933	84.3687	327.933	327.933	127407	66359.1	0	779126	728583	20875.1	0	515421	6106.63	106562	98683.1	55913.3	72207.2	134346	7353.94	0	0	0	2867.41	0	0	1554.71	0	9211.71	8393.36	0	0	0	2388.61	0	226028	163868	173700	181602	193407	65974.5	62570.8	165401	0	161318	66460.9	0	91481.8	47059.5	904.099	60501.8
328.048	80.7333	328.048	328.048	864189	236745	122105	639175	653531	349393	1.83563e+06	392606	68751.3	855884	443411	330062	1.29605e+06	507258	45408.8	1.16179e+06	524021	1.01354e+06	1.27173e+06	1.10689e+06	1.06025e+06	2.55998e+06	2.35672e+06	2.66511e+06	1.72753e+06	1.83509e+06	890634	3.32008e+06	590237	478219	1.147e+06	1.5693e+06	801044	1.11042e+06	1.20984e+06	518067	1.36861e+06	459508	93030.9	1.07397e+06	844428	205354	1.22714e+06	744881	29364.7	1.2384e+06
328.984	105.363	328.983	328.984	998196	807555	424234	218203	181834	27132.8	58244.4	114104	121148	1.04106e+06	1.07911e+06	738385	600732	977349	707638	169765	158588	121215	362189	173526	173975	111588	69205.9	73450.3	516734	398129	418922	63714.7	137193	151874	705117	326610	450057	568718	371670	614752	691427	1.03061e+06	868397	680277	662347	550795	495276	760151	756940	556317
329.001	113.06	329.001	329.002	201337	169146	138497	46878.6	76767.2	28057	118351	50438	84952	146736	163594	247590	289556	140396	160886	158562	114740	142569	195555	155523	165382	194510	207486	152851	274740	293429	309854	67687	142978	108870	190850	224937	212703	157952	267415	235952	315667	201883	167149	209795	175099	198130	202151	160275	190102	265474
329.021	110.131	329.021	329.022	165826	106398	52417.6	7459.57	0	15198.5	0	2418.45	0	163578	153820	74845.2	110355	85841.4	52676	47484	66328.2	52639	70056.5	43359.7	53326.7	8564.91	6403.59	176.293	98750.3	118996	64921.5	921.069	25725.9	17296.8	91581.6	40691.4	39194.5	46735.7	50105.8	33125.4	58475.5	29783	45309.1	37882.9	20102	61910.4	6430.85	38709.5	33982.7	45242.1
330.072	142.739	330.071	330.074	39527.4	0	0	1157.43	0	0	0	0	0	52163.4	20399.5	0	35399.5	0	0	0	0	0	758.131	0	0	0	0	4083.96	384608	356712	74499.2	0	0	0	43418.8	23424.9	0	102568	54897.6	22265.4	93384.4	15814.6	0	117008	66430	0	263743	179108	0	97165.6
330.169	47.2341	330.169	330.17	68177.7	17868	30352.9	47542	83213.5	56263.1	75543.2	37897.1	21117.6	83580	90584.4	75248.6	62426	71640.4	14865.7	69280.5	83579.9	57714.8	65276.7	23123.4	38951.1	23514.9	15362.9	9295	30951.7	27695.9	17457.8	34390.4	78951.8	81528.8	59312.6	15869.4	41710.3	67856.7	47985.5	6188.6	26363.9	1167.17	0	1769.49	15995.6	43530.4	0	68667.6	84332.3	31891.3
330.169	205.357	330.169	330.17	69616.5	105811	99118.7	69942.5	124200	57127.2	52216	136660	57432	207807	55896.3	95831	195683	42494.2	80846.9	147174	34095.9	156065	93600.6	110609	166986	161023	47431.6	30109	116335	55301.5	83851.1	61236.2	236015	167836	27823.7	180676	28687.5	131472	56336.9	78211.4	79759.6	72171	2586.98	97192.1	140669	20218.5	14544.6	115214	63721.9	0
330.169	443.74	330.168	330.171	126059	98632.1	20695.7	40114	90466.9	100195	147886	150601	218407	93753.9	58812.7	183017	206565	81516.4	36776.9	134054	38333.3	176065	87061.5	30023.3	71461.6	156898	119336	61309.2	95853.1	10210.1	18727	120505	444775	93672.5	31595	208478	109994	90058.4	50851.8	18640.7	110026	1654.75	1407.41	5311.01	68402.5	32096.4	0	40992	64823.3	66937
331.208	161.596	331.207	331.21	52650.9	17381.6	17186.6	122751	90563.3	156135	113205	155707	8425.96	85612.3	18803.5	17429	31593	6631.45	47768.9	36779.9	26815.8	28762.8	42234	9002.72	21001.8	20552.6	59506.2	7789.52	53319.5	98707.3	54220.3	25645.8	86675.3	12988	45732.9	39052.3	60900.8	25253.8	157666	29283.1	26908.8	18164.7	11792.2	32380.5	26673.6	64950.5	41615.4	18839	57558.9	95900.3
331.209	543.62	331.208	331.21	503077	0	465752	335319	406386	163369	504906	196172	18460.3	467137	0	121499	45578.7	341016	151899	173675	427923	470593	31981.8	391434	521147	452832	408803	437265	136810	409875	408884	406570	440840	410513	186988	267586	187803	144872	272800	128851	48114.1	0	315480	289139	164356	74962.6	179620	216156	98036.5	0
332.193	215.216	332.192	332.195	23360.4	63922.8	85736.7	33478.5	29321.2	120235	49321	83884	68469.4	0	64992.6	44657.7	99765.1	98844.6	151764	55360.1	86908.3	55491.6	89450.9	29681	33415.3	123491	90185.7	177149	165640	44337.2	113839	85676.8	74840.1	57542.2	597.924	35443	20707	26467.1	0	8055.46	12762.9	61389.1	0	37830.5	37986.1	18159.3	96191.3	50662.5	96320.9	42984
332.193	421.424	332.192	332.194	76384.5	125121	93323.9	20354.9	34123.5	320150	36500.8	78391.1	173393	0	198299	73115.9	129978	129656	45254.2	150982	43295.1	56558	56080	185301	25503.7	218280	339805	67556.5	187689	129097	216291	19566.3	28134.3	92774.9	74783.7	66051.8	108946	117424	38183.1	129365	81100.3	24761.2	103191	44864.4	1671.95	93539.2	26687.4	134079	49516.6	12167
332.84	85.5107	332.84	332.84	3.01858e+06	3.14138e+06	2.40167e+06	937477	846338	239431	5539.52	2.13471e+06	2.69426e+06	2.11921e+06	3.71287e+06	1.36004e+06	345468	3.14339e+06	3.33757e+06	1.3451e+06	2.66073e+06	1.61279e+06	1.88936e+06	770489	609012	456895	286943	356925	134357	139119	50635.3	13299.5	2.43418e+06	2.51627e+06	939119	242075	605574	918622	106877	385126	342381	1.9554e+06	2.11976e+06	661093	530542	993877	481319	1.82817e+06	1.90561e+06	347395
334.03	433.277	334.027	334.033	2740.89	19319.4	0	8939.12	4118.3	62052.9	20569.6	84774.6	60998.3	0	36942.6	0	39987.8	0	0	0	0	0	0	50386.2	44844.4	7194.81	0	27651.5	41707.1	23702.2	0	0	36156	21830.3	0	105221	0	4456.61	32574.1	0	0	0	0	2160.9	37527	686.3	0	0	38093.9	2425.93
334.044	146.437	334.035	334.052	39992.2	37722.5	0	45614.4	17211.3	0	86430.5	21190.9	16316.8	88157.1	0	46909.8	40835.5	17854.3	30982.5	2356.83	67337.2	77739.7	82924.7	0	716.225	1141.87	32523.3	74274.7	24728.5	88195.6	33030.3	0	32995.8	32313.3	0	35797	0	967.179	6714.14	5832.95	31422.4	48668.4	0	52377	0	18491.4	51852.3	0	23878.3	12311.3
334.086	48.9067	334.055	334.111	139847	65913.7	66261.4	42572.9	50766.2	30750.5	40075.1	81999.1	72782.1	27749.4	0	9000.42	92664.3	35855	17628.2	40952.2	0	15946.9	42569.2	67234.1	48760.7	41781	1671.02	32848.6	0	37278.3	42878.5	0	25765.5	22727.3	19000.4	41718.1	21766.6	68760.8	54439.4	50563.8	52646.6	86636.5	0	0	61118.9	85721.6	80504	21577.3	141573	54798.9
334.08	239.722	334.052	334.11	59755	54204.4	24671.3	62257.1	19820.8	59499.5	18780.8	54448.6	65048.1	25784.3	0	23292.3	472.864	0	98088.5	6408.56	15850.7	17604.9	34841.1	58727.3	66417.9	55966.2	15380.6	113504	20523.7	33925.2	38005.9	0	35835.3	31060.3	83464.6	21581.9	117491	13144.9	46149.8	0	23556.8	28932.5	55059.7	0	38947	29530.6	112705	14446.3	0	12804.9
334.081	490.489	334.052	334.107	20823.8	97655.9	64299	28456.3	106206	74906.5	19517.2	57899.7	72411.4	68509.4	0	56062.4	90039.7	88936.6	15760.1	1536.83	30454.6	0	22198.7	41329.2	97103.4	36071.5	53446.7	139716	58932.9	65789.2	33179.1	0	61922.9	94403.2	88330	38242	74110.3	1799.42	30570.5	0	0	33285.1	0	0	12729.8	1067.58	12152.9	101607	14516.2	0
334.126	101.411	334.114	334.134	339047	197547	175975	66860.7	176713	304730	130994	57600.4	125458	378480	311680	303827	364367	278746	111817	151327	142644	133790	258011	209825	157678	239191	156582	218441	477050	403562	358726	210138	146676	140500	128139	145171	149513	351465	407987	274882	257995	195278	86523.2	274783	105666	100395	386081	370162	141496	279429
334.124	419.18	334.113	334.133	71319.2	78402.1	0	15160.4	95264.5	16925.9	37761	53974.9	50714.8	59725.2	30075.8	35174.5	66028.2	116912	33470.7	53729.7	90900.4	51957.5	14457.2	55461	48340.4	16402	22495.3	57108.7	71556.4	67880.6	56872.9	47846	45682.9	0	52079.4	32779.7	23330.6	86765.4	87058.4	11174.1	96425.5	32181.1	0	64169.8	81854.6	78513.8	66711.8	62520.2	49099	37279.5
334.148	21.5103	334.136	334.17	0	0	0	19722.1	0	0	20516.9	24460.7	0	0	16073.5	0	0	17422.9	16841.9	0	20289.7	0	0	0	0	0	76201.8	40494.4	0	36010.5	0	36012.1	0	0	0	34748.9	0	0	0	21089.1	27174.5	0	0	19063.7	0	0	0	0	18238.4	0
334.148	254.457	334.135	334.167	0	0	76052.4	0	0	0	43316.1	0	50004	0	20313.5	18969	23442.9	0	14241.6	0	10289.3	53458.2	17841.3	47000.1	37737	26205	9728.85	25806.9	19507.9	156748	18446	61366.7	0	52746.8	41586.3	36414.3	11713.7	0	29038.6	0	0	83197.9	9389.48	0	34764	0	16410	0	31062.3	0
334.149	490.763	334.135	334.168	0	0	0	0	38169.4	25876	26638	0	31797.9	0	15923.5	9282.57	0	0	0	0	36026.5	17047.8	30753.6	0	0	0	0	0	0	14139.2	0	0	0	16841.1	19950.1	0	64346.3	91278.8	0	13223	32950.1	0	0	0	26471.6	0	0	10576.9	32969.2	9854.84
334.207	47.8252	334.203	334.218	150672	120004	55366.7	132438	59549.5	67468.1	41935.2	52874.5	15483.3	123719	81419.7	62714.6	83069.1	90103.5	34907.8	58817.3	62995.4	57738.2	50949	45454.7	102221	9138.31	120931	101715	75270.4	28118	72668	38802.1	28160.3	40599.1	76572.7	76179.6	18836.8	30939.7	123671	0	59101.9	93431.4	0	93264.9	66485.4	0	99692.5	0	0	0
334.207	159.142	334.202	334.219	136187	0	130781	16875	73735.9	63146.4	79257.2	162128	41259.3	207771	191110	56707.4	120978	159248	34166	55988.9	28319.9	102715	100866	13063.4	54574.8	23853.1	107343	113121	90532.6	45669.6	167048	33120.4	61299.3	27151	147674	84122.6	0	118459	134436	0	65475.7	104663	0	105885	27192.1	0	87935.7	0	0	0
334.208	313.065	334.203	334.224	126116	150017	134156	20742.4	26184.5	60654.4	80714.2	37802.4	75539.8	171302	110934	25637.7	80252.2	66917.9	126842	61212.4	127010	102634	69118.4	136677	81559.3	76269.6	112223	91797.9	23979.7	104643	67622.6	179473	258736	225556	62213.6	37635.7	37669.5	37482.8	20180.6	0	14231.8	165847	0	83175.9	77962.1	0	62139.6	0	0	0
334.208	503.707	334.203	334.223	50489.7	120823	214015	18665.6	46737	76356.6	149911	47343	9287.13	158045	147598	177362	63413.3	166045	57390.9	144299	122870	77472.5	38281.2	30497.9	27376.6	26190.2	48070.1	151979	42300.3	142593	118824	67711	89751.6	129961	41839.2	95886.4	75435.4	42055.9	129664	0	16314	136867	0	21517.8	48403.1	0	38491.3	0	0	0
334.24	51.1041	334.229	334.252	0	0	0	0	16485.4	36624.8	0	11062.3	0	0	0	0	0	3701.96	0	0	0	0	0	0	0	0	0	19059.1	0	0	0	24583.6	28115	0	94211.1	0	14880.3	0	0	0	0	22603.8	0	0	0	0	69709.7	0	0	0
334.236	182.832	334.226	334.255	0	0	0	0	41830.6	27550.7	0	44776.8	0	0	0	0	0	0	0	0	0	28788.3	0	0	0	0	0	0	0	0	0	0	45928.7	0	0	0	50901.9	24353.1	0	0	0	0	0	0	0	0	0	0	0	0
334.24	527.283	334.226	334.255	0	0	0	0	25691.3	1343.23	84659.3	36692.3	15922.7	0	0	0	0	5075.25	0	0	0	0	0	0	0	0	0	123317	0	0	0	0	0	0	0	0	35619.1	0	0	0	0	25410.4	0	0	0	0	18907.1	0	0	0
334.837	84.6254	334.835	334.837	2.90293e+06	2.85069e+06	2.32908e+06	897976	811610	229312	7993.96	2.01121e+06	2.59371e+06	1.93465e+06	3.47566e+06	1.38242e+06	288764	3.04209e+06	3.17694e+06	1.27687e+06	2.52141e+06	1.55911e+06	1.71374e+06	801916	723667	369316	446842	398523	133943	120608	39961.9	140008	2.31602e+06	2.34236e+06	895633	237308	692419	192831	102509	405562	355214	1.96417e+06	2.07466e+06	715997	511349	726959	602652	1.91823e+06	1.778e+06	334789
334.94	109.669	334.939	334.941	177677	75691.7	0	66650.4	71276.2	0	0	0	0	230134	177422	60939.7	128958	146902	0	0	0	0	0	0	0	0	0	0	195040	108328	43456.9	0	837.275	0	52077	48656	65458.7	175067	54643.2	75293.1	111350	98677.6	19752.5	124612	168215	0	110671	167885	26109.9	181559
335.018	98.5347	335.017	335.019	3.34e+06	1.058e+06	147465	757502	725397	100621	271271	494657	175089	3.52595e+06	2.85108e+06	1.14573e+06	3.01076e+06	2.39389e+06	507119	175593	71756.7	62064.8	723746	241926	346581	310522	176413	242475	3.28552e+06	2.87588e+06	2.18818e+06	223506	34460.2	67350.4	1.95514e+06	1.482e+06	1.11173e+06	2.82767e+06	2.36113e+06	2.23257e+06	2.92124e+06	1.54998e+06	570462	3.18261e+06	2.72436e+06	820710	3.13958e+06	3.18454e+06	680509	2.38219e+06
335.121	78.5632	335.121	335.122	755188	574647	456820	789353	651703	585568	765691	459046	354970	820986	745636	681233	896327	571282	487924	405347	335486	355489	569969	423165	410179	596032	567343	586661	1.15322e+06	1.15283e+06	720658	552573	353559	309638	465635	621191	449620	684835	751472	687718	645671	461483	327285	661776	616493	405937	883345	660269	378523	591618
335.187	424.413	335.186	335.189	109313	118935	947591	101780	151904	903217	1.38106e+06	721237	745364	915408	859047	855018	160443	743693	775252	2.38074e+06	1.25676e+06	110851	2.28222e+06	833314	1.50241e+06	251997	2.37088e+06	695425	122214	344295	182202	97465.9	110469	921045	424292	687530	163675	1.86968e+06	354856	137387	1.23362e+06	1.13364e+06	107318	1.13013e+06	591197	806301	1.23387e+06	477715	50672.7	507056
335.187	36.943	335.186	335.188	134637	1.19594e+06	1.21106e+06	995749	1.02031e+06	111590	213070	88316.3	927285	1.12715e+06	1.19161e+06	112812	1.18593e+06	146245	1.16077e+06	72413.6	1.07893e+06	1.10939e+06	113481	1.09456e+06	1.17908e+06	1.10103e+06	1.12148e+06	1.10326e+06	1.08819e+06	1.0698e+06	1.04837e+06	1.03116e+06	1.08914e+06	987425	95589.9	911262	104616	873527	916451	883349	86430.6	152428	712011	764026	789401	752042	749747	771084	618886	709562
335.221	36.4108	335.219	335.222	11225.1	78382.6	10431.3	88429.1	80795.5	49732.1	53841.1	69616	78379.6	69745.4	81187	9889.72	55024.4	87262.5	15747.7	15754.6	96397.6	10164.2	72351.3	10135.2	50816.3	11263.3	13748.2	16048.5	10173.3	70032.4	72914.6	13710.9	82559.4	39260.4	88942	53431.4	62771.9	63643.7	49454.7	23734.1	42025.9	43935	85578.2	51292.5	49559.1	46353.2	57966.8	50815.6	28934.1	42344.4
335.221	266.132	335.214	335.223	88536.4	171580	118668	111710	0	113152	105698	163256	244491	114195	128104	96056.4	136511	43314.4	126922	90389.2	142144	136422	86440.9	110244	77336.1	27348.3	94473.4	118152	92462.9	79597.7	95997.6	133601	103450	111697	114657	332144	46149.7	84395.1	43110.1	210633	79948.3	211381	56006.1	0	38248.8	123602	173093	15123.2	171935	134273
335.221	508.649	335.212	335.226	108747	53101.7	14552.3	81149.6	246031	95899.3	92651.2	75025.9	129852	0	60650.5	71800.3	90226.4	35427.2	46091.3	8602.95	71793.3	48404.4	63725.4	70484.8	84514.5	99942	95397.8	39332.9	68681.5	130609	97545.6	81757.5	37286.9	53582.9	116749	71160.4	130732	52101.2	151322	108947	122409	19794.6	95310.4	72415.1	34425.9	113193	50398.1	97704.2	114064	63480.6
336.181	75.0754	336.18	336.182	41526.5	244944	211042	55876.4	174352	185215	164486	156415	167219	241358	62134.4	201847	77453.6	202069	54093.1	210940	104194	65247.1	196855	48648.2	232694	190676	212618	163967	199874	192467	208151	157174	178770	55110.8	132149	62188	154494	32045	43708.1	119433	149206	138323	117937	124082	116845	43896.9	54070.9	117119	109293	84123.5
336.181	490.644	336.18	336.182	238633	35837.5	88282.4	354759	135011	271235	86590.6	172168	113850	214830	56062.4	235076	135028	279549	212784	327779	313660	246808	44410.3	330056	51311.1	162673	317993	474392	88951.8	176194	247498	162692	508997	330167	216818	179006	151024	293428	135643	192095	325447	146855	31061.4	187619	175958	89379.6	30848.7	164062	148773	95611.2
336.834	85.0836	336.833	336.835	790293	775558	541775	423751	316421	55018	0	556385	692158	600758	1.06549e+06	301144	228462	876064	905341	351648	766514	462620	218243	289989	230364	112477	122342	71845	17548.2	276888	1273.04	13910.5	686329	714202	261253	68510.6	173142	53223.9	41817.4	165448	141022	509874	629969	204365	171594	320619	79387.5	532661	524996	68131.1
336.937	110.25	336.937	336.937	116900	44958.9	0	7975.99	0	2375.05	0	0	0	153907	106405	12217.9	59187.4	85544.8	0	0	3425.52	1058.72	0	0	0	2065.23	0	0	111676	48052.1	23768.4	0	0	0	39951.9	0	0	152584	25966.6	28537	49165.2	52504.9	15643	84344.8	209788	0	62504.9	103795	2461.78	85871.9
337.015	99.321	337.015	337.016	1.02528e+06	304137	28449.4	155398	168778	28629.7	66000.8	99345.1	149817	1.09499e+06	886221	354942	875952	718795	151155	31454.9	194.391	3954.36	223094	64904.9	97405	94430.3	103812	89982	984145	901038	667884	40153.7	37632.4	32127.6	545127	345997	260961	844872	703658	622372	860861	453633	153146	992630	768255	215276	944422	957412	190287	691814
337.153	104.895	337.152	337.154	178705	399714	431281	3052.83	0	44389.3	0	105275	145397	45482.6	113185	311955	30617.2	75489.9	208971	5.09573e+06	4.06406e+06	4.77371e+06	3.05198e+06	3.57311e+06	3.0955e+06	5.21265e+06	6.13517e+06	5.38657e+06	0	1214.57	164292	6.6957e+06	3.61305e+06	3.15819e+06	145133	219895	232895	886.663	0	40006.6	82500.6	118326	112967	0	0	79275.4	0	0	61931.1	54264.9
338.076	82.6469	338.076	338.077	236869	187705	138160	89838.5	152689	158264	93246.8	327788	68422.3	279990	189433	191434	338770	138922	85478.5	84764.6	102942	89621.4	172154	155482	133666	159747	140542	174072	388736	371242	285951	168481	112274	92275.3	155965	113955	185312	244474	276482	163888	238394	229590	125930	213009	107832	39477.9	321838	232176	132137	171417
339.158	206.576	339.156	339.161	92977.7	156144	135282	113179	122134	90413.6	80417.4	49880.4	113547	97854.7	164645	157371	173863	100487	195589	174453	86049.9	147391	183724	194520	198389	194439	172515	187997	80744.7	59486.8	137947	207538	78816.1	135097	200152	128274	138956	80785.6	179908	157020	90699.2	25672.8	280326	170362	136272	303990	243188	182039	253185	99555.1
339.158	490.465	339.157	339.16	89953.2	116184	13267	175732	68155.1	108555	36019	136926	115900	110162	175677	90328.2	143016	160188	67887.5	132052	13621.3	130684	86823.1	91129.5	66492.7	66147.7	46096.7	90901.9	84442.5	61843.1	192046	38810	83896.6	98577.1	100832	131899	83915.3	113791	94802.9	145237	302942	188196	54296	70257.6	92903.7	266105	103484	269313	159946	157134
340.053	47.9036	340.053	340.055	39881.6	23487	41970.4	38834.6	40833.3	111420	54400.7	17328	57949.5	93063.5	83620	45372.9	71153.2	33605.7	46471.7	45139.1	20887.1	25274.6	19062.4	25470.4	11278.8	44293.2	20747.1	8340.19	63455.4	71616.3	107269	91413.8	79111.2	101684	28226.3	76132	14631.2	26154.5	2887.69	91360	41990.1	0	61195.1	0	31141	59965.9	34149.6	26298.4	23901.9	0
340.053	238.327	340.053	340.055	39748.2	94241.8	76661.4	181800	80329.7	91291.9	114680	229894	81639.5	108789	53510.4	137135	0	149048	122625	76455	110384	71707.5	113172	153670	103990	111497	137959	133276	160865	59239.9	63044.4	44510.7	74125.3	100845	81100.8	70449.6	41339.1	29228.8	46202.4	58219.3	28617.1	117870	63211.1	42011	2447.29	52299.6	0	62941.8	56716.8	2574.14
340.053	474.852	340.053	340.054	35348.8	58814.5	152011	159064	99376.4	254554	118644	322770	153461	109295	140084	140073	116081	109278	81187.9	96387.6	134741	69543.8	139674	59447.3	84249.3	117655	38897.6	74766.9	155950	139680	164489	106219	78406.3	188653	187000	43353.2	106549	63379.4	121760	58519.2	93546	23126.5	0	0	67361.8	998.346	22145	3475.07	60093.8	17373.2
340.154	59.3617	340.153	340.155	40196.8	90000	77461.8	58110.1	102975	89859.7	40055.3	100089	72463.2	89737.4	80972	84607.2	89920.9	17679.5	29968.7	31735.1	104624	55217.1	38823.4	59724.1	37663.7	97341.3	108802	37728.7	20005.7	60760.3	43968.3	90395.9	86418.6	104444	27985.4	54128.2	94739.3	38777.4	78161.1	49074.9	103413	91655.4	91560.6	65833.4	48386.2	79946.1	38127.7	14187.3	40523.5	36218.1
340.154	226.083	340.153	340.155	60489.2	143824	35833.1	86272.1	228894	174436	109281	160839	214994	149205	71267.8	41117.5	119437	56143.3	65809.4	98036.5	97604.7	128607	145918	191139	139371	159491	148614	78173.2	151933	56604.3	100201	0	120633	121431	201142	146824	0	220813	117156	108204	136628	105165	223167	246595	127045	144165	132958	147680	52248.1	115028
340.154	502.665	340.153	340.155	53847.9	140024	244743	117082	167559	128699	178721	136894	122665	128754	58316.7	81565.1	94504.6	165803	24048.1	156933	251214	94688.7	122009	121690	134143	111089	120748	193251	126823	57296.8	123385	0	117557	67424.6	238143	135529	165873	77029.8	109479	98988	260926	159247	99627.6	119776	44995.5	34792.8	110641	75804.8	213516	89541.5
341.153	218.957	341.149	341.159	146983	358528	418115	87053.5	151767	127693	166847	254866	208741	75033.3	95097.1	108953	98095.6	214044	118823	237820	140923	128260	223927	147165	397378	275868	336393	151462	251133	80078.3	222411	358058	108082	397861	268646	171111	198201	122222	196825	162170	80165.6	53908	82357.9	88529.9	67502	60273.1	28882.5	61399.3	49711.9	18797.9
341.153	493.111	341.151	341.156	192429	233519	97734.8	278303	76751.4	204210	236381	111520	247499	102333	140411	310708	49611.2	198494	78125.7	260193	249586	247074	229748	321203	285518	94429.5	199419	277181	177284	106546	191026	211222	95254.9	128138	257990	328724	214703	27284.4	195311	118859	22481.9	55764.4	21795.7	169399	66217.9	30365.8	61993.1	35249.7	115367	57243.3
342.051	171.95	342.046	342.053	29143.6	113822	27073.3	1.50433e+06	1.70769e+06	486883	1.8618e+06	427444	69339	102281	150565	56293.5	0	114905	35238.8	144205	116005	96033.1	72140.4	63150.9	134405	76217.8	100142	99479.8	100040	112908	99270.4	291910	91531.4	241399	131015	67580.2	145792	102760	42506.2	2105.81	41030.9	81488.7	0	4800.68	109254	52599.4	10473.9	97835.5	39756.4	76685.4
342.052	473.258	342.05	342.053	106740	148582	49537.4	348466	212181	229633	161672	300921	154070	268212	53657.7	289037	111832	161519	90178.7	128349	139243	181610	133234	120269	85312.1	30893.7	92444.2	112598	179074	169224	116412	180075	132540	334902	59532.4	197687	73980.5	89558	84785.3	24998.3	31557.5	0	0	23373.3	34589.4	66056.6	1604.63	22469.8	64578.4	92507.2
342.102	80.0889	342.101	342.102	130515	31225.6	45939.3	326937	68689	40388.6	0	124298	124049	73546.2	130838	66841.4	75181.4	78708	34476.9	33879.2	13915.2	111506	91111.7	3586.87	14579.4	47145.1	71430.5	73763	108716	110621	100205	15118.5	50625.6	39743	53564.7	60603.1	43000.1	73918.2	134133	95560.1	80629.5	40311	28098.4	42232.2	71293.5	26389.6	60650.3	75351.9	34832.4	120317
342.858	85.2095	342.855	342.861	117514	86460.8	45834.5	33060	0	0	0	0	17233.2	0	33598.2	0	0	0	43001.5	0	12756	0	38440.9	0	0	0	0	0	0	0	0	0	0	38175.2	51761.6	0	0	0	0	0	0	0	0	0	0	57898.5	0	0	22521.3	0
342.868	83.6658	342.868	342.869	1.44845e+07	1.09009e+07	7.61111e+06	8.34303e+06	6.41414e+06	2.09704e+06	83987.6	9.88593e+06	8.0778e+06	1.26301e+07	1.61456e+07	7.35549e+06	3.1252e+06	1.41724e+07	9.776e+06	4.15744e+06	5.67047e+06	4.52954e+06	6.93005e+06	3.59059e+06	3.35017e+06	1.21915e+06	1.04869e+06	930195	1.97052e+06	1.05818e+06	867047	289268	5.43856e+06	5.31115e+06	6.77102e+06	2.4668e+06	5.3706e+06	4.05414e+06	2.02577e+06	4.63789e+06	3.80887e+06	7.88675e+06	6.36757e+06	6.11619e+06	5.15426e+06	4.24591e+06	4.90188e+06	1.0592e+07	6.89211e+06	3.79463e+06
342.959	96.0204	342.959	342.959	50140.2	140840	271796	46129	25777.9	0	0	3821.4	183574	99367.2	37096.5	77079.7	0	0	148647	380504	390989	338316	252065	233935	233736	218519	96180.1	81026.3	0	0	0	102132	374302	298099	53566.1	0	0	0	0	0	6417.64	118615	126168	0	0	141961	2592.41	96507.7	109640	79824.4
343.871	82.8228	343.871	343.873	378650	256961	203561	145250	176519	10400.6	0	256777	238463	293362	428363	164420	173989	363954	252041	93574.5	149727	119788	159229	113480	102977	0	39211.3	1354.94	3589.24	1638.89	0	0	148703	141692	179292	11695.4	201738	118640	0	63121	64259.1	145677	157147	143906	103525	36791.9	73475.1	252923	175215	49958.4
344.855	86.1178	344.851	344.856	49693.8	0	0	165879	0	0	0	0	57868.1	0	0	52657	0	85011.8	12507.9	16040.6	17033.8	0	0	0	0	0	0	2122.57	0	49253.4	0	0	0	32815.8	0	0	0	0	2458.54	0	0	0	0	0	0	106516	0	0	37729.7	11933.5
344.865	83.3704	344.865	344.867	9.15795e+06	6.96966e+06	5.00353e+06	5.19023e+06	3.94649e+06	1.3557e+06	319196	6.13655e+06	5.29019e+06	8.04366e+06	1.02722e+07	4.66024e+06	1.95717e+06	8.82204e+06	6.249e+06	2.68662e+06	3.62429e+06	2.95002e+06	4.40329e+06	2.28746e+06	2.13097e+06	687381	641027	606385	1.03838e+06	797844	698658	165477	3.49819e+06	3.42728e+06	4.40707e+06	1.58273e+06	3.42289e+06	2.67266e+06	1.12879e+06	2.82614e+06	2.42976e+06	5.03533e+06	3.97171e+06	3.90249e+06	3.22067e+06	2.67299e+06	3.0668e+06	6.61698e+06	4.2998e+06	2.40439e+06
344.957	96.8896	344.956	344.96	33731.5	109766	258598	0	0	0	0	0	212108	0	94099	62755.8	0	75374.6	108733	253740	267150	257388	171340	153120	160962	87656	144042	45423.3	4309.46	0	16223.6	36816.9	235723	238413	107825	76809.5	135846	0	0	50589.8	0	153193	128527	218670	56636	0	0	0	99457.4	0
344.969	105.057	344.967	344.969	23507.9	0	0	46907.9	0	0	0	0	0	100769	0	0	98170.4	0	0	0	0	0	0	0	0	0	0	0	238523	207200	27980	0	0	0	115661	113656	0	161110	120676	28971.8	95350.2	0	0	90751.4	65963.8	0	173807	117688	0	93032.7
345.047	97.3326	345.047	345.048	1.02487e+06	231560	0	241017	242847	54003.2	452917	85184.7	0	884509	604165	233472	1.84921e+06	518796	0	37922	0	0	187732	20342.4	20029.8	89884.2	58105.7	91930.2	1.82242e+06	1.96224e+06	1.15561e+06	62774.6	34968.3	0	632984	696746	268671	952608	1.25128e+06	516106	1.12183e+06	239678	3647.58	879668	692131	83117	937070	524514	88583.2	818055
345.869	82.2439	345.869	345.869	195116	141430	94452.3	0	0	0	0	66292.8	85135	189733	237176	116829	99427.7	280877	135815	91033	90852.1	83545.3	118885	111720	0	0	40959.2	77.5691	0	785.756	0	0	86502.2	84205.5	89843.4	5809.96	52814.9	36920.5	8472.62	144249	17537.6	141848	49862.1	85483.6	23005.4	103492	0	158113	94410.9	8122.77
346.012	37.9125	346.011	346.012	103328	514143	542289	491933	459425	458867	106323	487113	483007	469543	546224	489530	534882	51298.1	516052	68490.5	481765	529056	505961	58006.5	106506	492970	504298	353416	81414.6	74997.5	523678	478096	500161	70015.9	83107.8	494529	73650	444159	93514.8	440085	455192	387537	406872	424988	399123	97153.3	383106	68304.2	396094	393697
346.863	84.4319	346.861	346.863	1.29601e+06	981307	698500	610659	548196	156386	8307.87	863126	715825	1.08609e+06	1.50929e+06	674163	233216	1.24838e+06	914407	392259	507408	436286	626147	337903	302382	122107	94216.1	16245.4	159564	35303.3	115839	3488.54	521667	516774	561850	362512	504495	318348	162880	324991	261626	645050	579329	517747	468138	329774	383552	908698	601882	277104
346.88	85.96	346.88	346.882	50197.8	79791.4	129320	149701	0	18161.4	158625	245217	169490	25557.6	110357	134327	112405	65342.5	12876.8	109466	66212.3	118629	154958	123091	163878	191561	172916	166232	58316.5	120937	49660.2	23181.8	45989.6	43729.5	131230	136663	60159.9	53943.4	127235	36844.1	52605.1	59266.6	10738.8	204386	99220.7	113426	243303	200321	84412.1	125983
348.17	183.94	348.169	348.171	44710.8	14508.6	95881.3	116876	26796.9	70195.3	138052	38477.1	91696.5	33968.7	14437.3	31203.1	25073	45445.2	21021.6	32482.8	26076.8	73518.2	15733.7	39643.1	24025.6	109805	69610.9	23192.7	18456.1	41200.8	51234.9	84202.1	19092.5	20146	18714.3	68088.9	39989.1	49532.5	53946.8	11234.8	33378.8	16577	0	41407.8	1297.2	1145.84	2888.93	1571.1	136024	36309.5
348.17	387.356	348.169	348.171	23918.2	23730.4	124765	76959.6	85572.7	45794.2	46982.9	28802.3	43781.9	107110	23226.6	72200.1	121128	69460.7	0	41673.6	82429.7	15692.9	24106.2	60473.2	102618	119911	13723.7	118749	84767.3	12477.9	68770.9	60903.6	61298.9	23491	0	51810.9	97492.2	116182	60583	0	0	57428.8	164.332	40223.4	64508.4	0	0	0	0	30349.2
348.17	536.14	348.169	348.172	88055.5	17074.6	79375.6	59044.6	119530	74620.4	78423.4	78280	1744.18	88408.7	85654.1	53142.4	69378.9	43865.1	27382.6	0	105319	70391.1	22179.4	98351.6	93181.6	27758.7	44089	30273.9	77074.7	51140.5	34716.4	25369.1	19631	73173.8	0	102888	42059.3	57513.6	120834	44358.2	745.2	1453.68	1371.12	2004.7	23306.7	2213.42	48276.9	33974.2	28898.6	1726.6
349.111	109.065	349.107	349.119	99390.7	31282.9	0	72454.5	7549.09	0	79066.7	0	0	102143	84967.5	58077.8	221502	82843.3	103300	0	0	0	17779.9	12613	0	0	84080.7	36533.2	170074	72959.5	50712.7	0	0	0	311787	220423	0	100209	80573.1	66674	69143.5	51164.5	0	0	86186.8	0	0	0	0	139861
349.183	106.133	349.181	349.184	409231	158749	162734	186256	71192.5	109687	199186	159276	135726	114563	149688	183653	1.05115e+08	1.23696e+08	6.11323e+07	3.73402e+07	3.23775e+07	3.26336e+07	152779	147720	81448.2	1.15944e+07	1.16466e+07	1.17322e+07	111013	230047	129414	3.03163e+07	2.72868e+07	2.60233e+07	2.69125e+08	2.3411e+08	2.05016e+08	1.24977e+08	1.25592e+08	9.53629e+07	1.81946e+07	1.40712e+07	9.57752e+06	5.12756e+07	5.22695e+07	3.17259e+07	633885	721381	535570	2.00057e+07
349.183	449.289	349.181	349.184	72356.1	33161	17017.3	73758.3	25370.5	103304	53888.1	15559.1	2785.48	111621	67612.2	91719.3	164693	235696	15664.1	104802	73613	130403	21602.9	118287	97105.6	35345.6	47864.6	45620.4	21851.7	19047.9	13624.5	39139.8	69306.3	3236.07	227186	374376	175266	146199	122683	13044.2	206412	19248.9	15983.4	92400.3	88917.1	54944.8	72766.5	38884	30795.4	20170.6
351.004	108.238	351.003	351.005	284469	73639	0	32860.3	36075.2	0	5165.81	0	0	462656	255632	78700.6	306343	185491	56291.7	0	0	3103.77	0	0	0	0	0	0	483203	396796	120918	1609.35	0	0	150470	89109.1	13641.5	330662	239313	109854	122799	69726.6	7477.08	238309	134309	3172.63	401431	314997	45381	105123
352.885	85.325	352.879	352.889	57119.1	23036.1	243216	0	104038	0	0	89650.6	57795	49451.3	63593.9	0	0	151655	117959	30878.5	10940.4	25413.5	0	26463.8	35465.3	68109.3	28483	20368.7	27482.2	0	42882.5	0	99970.9	56704.4	39682.4	0	129981	46789.9	0	160424	70186.4	0	45423.2	0	0	52999.1	41896.2	76377	88484.1	39934.3
352.897	85.329	352.897	352.898	4.49726e+07	2.69582e+07	1.87173e+07	3.56944e+07	3.18853e+07	1.67417e+07	6.66624e+06	2.80178e+07	1.7914e+07	4.79118e+07	4.32875e+07	2.91328e+07	2.87174e+07	3.96411e+07	2.16593e+07	1.05038e+07	8.55891e+06	1.00317e+07	1.88073e+07	1.34295e+07	1.2748e+07	8.67615e+06	7.91515e+06	8.2519e+06	2.16515e+07	1.51921e+07	1.04244e+07	3.89863e+06	8.90323e+06	7.62837e+06	2.80004e+07	1.99534e+07	2.29694e+07	3.17111e+07	2.01357e+07	2.55976e+07	2.41914e+07	2.21128e+07	1.33163e+07	3.23613e+07	2.84268e+07	1.627e+07	3.24735e+07	3.81589e+07	1.84653e+07	2.36299e+07
352.988	95.2471	352.987	352.99	190092	215020	161621	152154	79662.7	242986	0	131932	156253	208058	202362	221913	111793	180964	239659	239742	159890	220224	345480	312743	322311	341023	351967	366062	184983	95956.5	174608	256679	172718	135224	212586	138670	284398	136408	91518.4	110285	123016	218014	190015	154652	106721	161058	166564	122548	154093	141000
353.243	498.558	353.241	353.244	184085	258152	164015	129.365	2798.06	0	0	1122.96	2894.83	67555	120181	49697.7	127023	19596.4	35348.1	35348.2	43060.8	78260.1	90638.3	14518.9	38789.4	67155.4	20138.5	3679.49	77961.1	12593.6	655.506	1749.43	1821	0	0	0	0	0	0	0	467.753	0	0	0	0	0	0	0	0	2140.47
353.901	85.0087	353.901	353.901	1.73897e+06	1.02983e+06	706603	1.39146e+06	1.1118e+06	604142	156600	1.04588e+06	612043	1.83334e+06	1.6877e+06	1.13161e+06	1.07271e+06	1.42131e+06	845621	420179	353207	411508	716576	506078	461731	342825	248504	314412	786967	543452	356554	133004	347881	317909	1.09965e+06	709169	863642	1.16702e+06	670021	949333	892681	831015	488048	1.14686e+06	1.02418e+06	587888	1.21415e+06	1.43445e+06	694653	888860
354.1	180.276	354.099	354.101	152339	110814	114748	15870.2	171328	126100	20888.2	127704	28371	122101	207479	10493.3	114023	99587.3	98541	29870.9	62094.3	14067.1	95485.1	15755.3	6848.61	95802.6	17090.2	73453.7	94003.7	83219.6	96412	155185	180324	132202	173889	144078	174424	152836	122513	108122	61687	64442	61001.6	74914.1	66779.6	33654.4	47605.5	18702.4	25885.8	85684.8
354.1	316.399	354.099	354.102	85487.6	212282	332016	39803.9	87109.5	71879.3	83867.9	139629	107598	0	100576	73874.3	83206.8	100817	77733.8	165620	222187	102101	121673	67427	78979.1	29027.2	62659.6	82572.8	82576.8	77252.1	126021	27524.1	80947.4	124055	71211.1	70437.1	185342	117311	136440	87335.9	85537.6	66920.7	38599.8	89629.4	49871.5	74758.2	40250.3	45351.2	40292.2	134014
354.1	547.948	354.098	354.101	164532	335072	536643	362914	0	0	84911.8	109562	83543.5	0	0	0	177732	163401	121501	189640	287112	375570	165561	340020	27333.9	0	188328	170793	160450	147035	167083	321841	283006	295227	0	280369	0	185724	297153	236246	249461	174760	121195	148256	179718	89440.9	24880.4	274651	0	156722
354.1	38.1466	354.099	354.101	15586.6	101092	76656.3	30012.5	85859.7	70472.2	65313.3	17306.4	22604.1	88841.4	31496.9	14667	98613.7	15301.8	52176.7	29821.9	11430	15014	23159.5	77045.7	60410.4	10486.9	60245.5	44975.5	94803.3	73358.4	131190	52440.1	37129.7	43175.8	75864.9	22396.4	76509.5	40029.7	32859.8	74197.3	77113.8	90484	53026.5	50564.6	59342.1	75176.5	80247.4	43462.2	37716.1	47110
354.168	166.363	354.159	354.171	35838.9	155724	45914.9	74909.9	99878.4	153795	27588.1	73619.1	90561.1	0	33538.7	29460.6	19942.9	40224.6	32173.7	80626.8	135750	81712.2	104831	106147	133172	117711	94894.3	92732	36693.7	126392	29025.7	269232	203513	266520	66947.4	135037	130408	216063	122699	158190	34534.6	64932.5	67746	8712.05	68565.8	22976.6	22734.5	59891	58363.8	84935
354.169	347.233	354.167	354.171	28343.4	98996	96220.7	55586.8	68949.1	59302.3	21733.5	105329	108711	15473.3	64499	12790.5	134431	43050.9	28772.1	28317.5	103713	67436.6	66113.2	47146.8	71605.4	41250.4	94160.6	149280	91262.9	131553	43584.1	95118.3	84344.5	92623	52454.7	54131.7	38757.1	182005	56505.1	41161.6	121369	24153	829.728	93781.4	41460.4	112575	35313.2	122819	18601.6	105952
354.17	505.68	354.168	354.171	110225	291321	116808	82392.8	183374	24418.3	182145	64293.3	98198.5	39009.9	127469	46317.1	55078.5	156904	77211.2	198147	130033	139781	112638	107002	163365	160028	136671	100073	110208	177393	174557	203395	245844	273737	115818	148575	233001	115088	173625	92567.3	54333.7	36505.8	0	141990	11023.7	55645.9	36094.3	30571.4	69646.8	107101
354.883	84.0331	354.88	354.886	66720.7	0	0	0	96750.2	0	0	133270	0	64709.6	39947.2	0	0	0	0	0	0	0	45936.9	18899.7	43556.9	19901	18335.1	0	0	0	0	0	0	0	0	23104.3	0	0	0	15216	0	43327.4	18160.8	19136.1	34569	76248.9	16434.6	0	17736.8	24889
354.894	85.3726	354.894	354.895	1.41318e+07	8.52697e+06	6.00734e+06	1.10769e+07	9.90919e+06	5.14698e+06	1.99229e+06	8.86964e+06	5.5756e+06	1.51878e+07	1.36858e+07	9.21221e+06	8.91376e+06	1.23206e+07	6.88798e+06	3.34849e+06	2.6899e+06	3.2574e+06	5.96846e+06	4.20965e+06	4.01835e+06	2.80214e+06	2.51228e+06	2.61841e+06	6.80795e+06	4.70503e+06	3.21867e+06	1.22743e+06	2.86145e+06	2.45125e+06	8.82091e+06	6.19931e+06	7.06173e+06	9.7589e+06	6.13e+06	8.10341e+06	7.5728e+06	6.7466e+06	4.20739e+06	1.004e+07	8.83811e+06	4.96535e+06	1.01835e+07	1.20634e+07	5.89414e+06	7.34857e+06
354.985	94.6526	354.984	354.985	87842	80448.6	109890	0	0	80999.1	0	0	88301.3	117893	123345	102365	60924.8	113969	152558	61698.4	93232	41922	96993.3	100084	105634	85538.6	72964.8	104327	42160	14191.7	21958.7	71120.9	79781.9	52064.9	164256	0	115886	175060	0	107199	42791.1	85801.8	44022.3	0	0	93020	32429.1	46203.9	87265	82168.7
355.163	104.761	355.163	355.164	29405	158511	54712.8	42993.8	0	866.372	0	0	7612.6	13296.1	79767.6	43251.1	6439.99	123430	111237	1.45785e+06	970702	1.23607e+06	524900	557337	447226	1.06881e+06	1.23041e+06	1.08002e+06	2317.97	0	84117.6	1.93756e+06	833337	637766	71112.7	107355	115931	0	35836.9	0	0	9191.44	9490.91	0	0	0	0	0	0	0
355.183	88.0998	355.182	355.185	617105	354812	310589	294260	80797.2	331867	241711	29318.4	32686.8	584492	452279	444635	398794	368854	214180	273489	249103	453790	335972	172057	311725	164182	134164	180438	424494	281039	408732	362656	108329	87492.9	48777.8	56900.2	126452	44297.9	95846.6	52499.8	101500	28756.2	23504.7	0	15491.8	157810	38027.9	76053.4	17417.1	9447.22
355.183	287.632	355.181	355.185	0	156823	202131	114134	0	0	125370	30806.9	0	196907	138089	125108	51036.5	145472	169803	38710.8	86115.7	77871.1	46489.3	130742	180785	16785.8	27690	11929.1	88779.5	53599.5	16992.3	161864	26104.9	0	2734.21	0	667.093	12513.3	1999.37	115048	0	0	1263.24	0	0	0	0	149.39	0	1678.5
355.183	458.297	355.181	355.184	0	255220	105332	48281.5	47361.5	6260.17	22689.9	8573.77	13925.6	146167	273533	73150.2	210035	12554.3	176209	51695.4	64824.9	205703	48591.1	263921	245936	65812.3	86600.4	53030.7	90272.4	145989	78976.4	50511.2	21694.6	93986.9	672.416	38642.4	12519.7	0	1255.72	0	104682	0	1235.01	906.083	0	1055.54	0	920.402	22556.8	0
355.898	84.9329	355.897	355.899	468536	287345	120806	303654	238608	185386	0	254228	172043	555804	464232	309293	298426	378660	242974	97942.3	89755.8	107796	198125	152734	119924	103872	83244.8	95685.8	205038	102712	147905	21764.9	109830	65446.4	354802	194839	292515	293925	243710	281256	236597	232579	75220.1	328292	318451	113135	347941	438432	186651	256414
356.067	38.0395	356.066	356.068	83458.1	941360	922750	807882	833528	827792	120586	825662	42154.9	871069	916099	883988	894326	896386	890316	906249	855218	919437	847629	82116.3	943895	889012	895600	894565	108301	899187	890122	860475	650545	821698	734896	90931.1	763043	48704.4	792574	732622	690988	613777	94840.1	656235	635838	640407	648639	610291	630843	600074
356.166	83.903	356.166	356.166	119096	63992.6	30944.8	0	0	5425.96	0	0	28017.8	209059	173040	63465.6	80147.2	58472.6	35984.6	76587.9	76303.1	74012.6	134296	54848.5	83551.8	94375.5	58433.7	106704	220222	160308	73149.4	87787.3	65937.5	73697.5	36163.6	41995.6	73106.1	159123	41507	33156.3	79797.4	42696.5	24650	31754.9	21523.2	28009.9	105942	161013	48835.8	15839.6
356.898	83.6308	356.898	356.898	168601	54402.4	23269.4	86099.2	6795.85	0	0	0	50634.1	130349	161972	120634	0	107584	30240.3	29059.5	10310.6	24086.7	72510	40290.6	17496.2	0	29488.8	0	68260	68394.3	0	0	23071.5	4948.81	58275.7	27114.3	22580.2	32652	18513.7	49971.4	56799.8	73239.7	15132.5	16129.4	66322.4	35908.3	92134.5	126611	33541	81383.8
356.909	82.4971	356.909	356.911	147614	67561.7	1708.19	194593	325732	300768	2.54991e+06	474982	113836	105063	74008.6	117034	473163	68983.1	10479.3	130468	51939.6	109344	217780	236140	230741	427976	418253	457234	530928	633268	457413	402593	27053.5	14369.5	135490	333379	129374	401269	492432	208203	345546	95515.1	12901.7	169865	224206	27265.9	380471	196828	29494.5	242803
357.071	58.3055	357.07	357.072	44982.3	85166.9	106009	37909.3	92314.9	88951.8	26775.1	106706	38618.5	108699	100161	34376.1	102409	32496	97386.6	82225.3	63190.6	112178	68766.3	48497.9	32227.4	40258.8	90472.2	47992	46586.7	31460.8	43476.6	107276	23219.5	49459.4	83210.2	35485.2	31524.9	41500.7	39823.3	42012.4	11392.8	160424	137839	78643.9	70265.2	126990	58904.1	9951.58	11279.4	69704.1
357.071	268.573	357.069	357.074	120351	158071	95556.2	126074	150049	126761	0	99272.2	93984.6	120720	157681	171496	150334	173307	145699	85755.1	192567	123339	141283	229461	0	143373	120747	141130	84787.9	205950	111685	236909	92002	83449	160780	102312	0	61399.5	137449	60486	142015	123500	250923	173116	160619	97852.2	51734.1	40427.3	114546	143597
357.071	520.063	357.069	357.073	10974.3	121362	63690.3	65682.7	69438	112013	51323.6	129653	228794	113552	175211	229633	140309	69838.7	86719.2	132934	64709	43854.4	172464	25232.9	109476	242401	301185	176668	65815.9	178793	64964.9	145364	130771	52181.1	59734.9	167995	232036	57687.5	124128	37223.9	67780.1	56605.5	119975	70162.5	83610.9	141417	108196	39485	39794.9	31478.4
357.167	60.1314	357.166	357.168	141523	193276	47345.5	49448.3	205159	32550.8	179433	218478	217483	193267	222300	210157	221560	36484.3	90549.8	96087.7	195279	221785	92772.4	201757	71486.8	219832	177015	214913	231520	135137	226547	202807	143766	50558.2	41352.6	218458	159958	208766	114195	26905.4	183988	236448	216884	208764	170952	55732.4	51336.4	141635	172023	58439.4
357.168	339.504	357.167	357.168	302426	338607	238128	250065	346650	134929	32437.8	260241	415741	386684	269721	373486	243149	140005	30300.7	174691	28593.7	395826	529879	169793	92000.4	139871	324017	67974.2	28866.9	307806	278787	298856	368472	232194	91092	328058	36486.2	159572	323962	163173	272533	246342	455542	343319	275937	299655	260745	361767	30984.1	264143
357.168	540.463	357.166	357.168	236118	337059	235469	520501	499145	292616	0	270006	0	262341	266231	409512	234671	164394	174822	23658.1	453429	0	284167	96516.9	104374	486025	636425	429169	89965.4	31818.3	71578.6	113668	152451	204675	179461	146778	191457	43642.3	537515	262147	0	226899	374731	240012	124326	250013	278396	22964.2	378724	183121
358.171	36.2589	358.17	358.173	29388.1	18222.2	77421	37480.8	44192.1	27067.1	3815.86	2188.73	13001.5	50207.4	78262.6	31258.7	50279.4	45520.5	20019.6	21118.5	29781.1	20238.1	56701.1	68839.9	17578.8	52223.4	75541	60061	63222.7	39626.9	16808.2	8878.69	67634.8	83935.8	596.931	75666.4	87977.2	32656.2	1704.9	2375.55	1652.18	10555.7	31702.3	103022	3050.66	0	943.958	0	67353.7	0
358.171	286.973	358.169	358.176	93956	211581	134119	21179.1	117583	79823.2	86032.5	99645.8	103229	74381.9	60928	27688.5	70685	62485.7	68258.5	58857.1	87657.2	71941.1	36166	50451.3	80219.2	15611.9	31101.6	82448.1	91079.2	48929.6	35378.9	29406.5	13014.8	70379.4	48353.3	0	2643.44	32078.8	45602.9	1180.26	1194.92	100151	32504.2	81355.5	56416.9	38559.5	16555.2	104310	6392.02	0
358.171	538.535	358.17	358.173	31582.6	64983.2	90777.9	75941.6	900.772	134729	64922.1	23498.3	29749.1	68464.9	17433.5	22986.2	82682.5	75571.7	94240.3	19069.6	63888.7	70385.1	0	58852.8	65329.3	42431.9	43210.4	139557	16491	98747.6	40837.6	57113.7	33096.1	41621.6	119133	2506.59	79475.8	0	60165.8	55079.1	5063.48	28055.3	1596.95	59338.1	905.555	1939.5	37992.8	1130.95	12932.9	43111.1
358.204	47.3872	358.203	358.204	163311	532668	502868	44363.3	93295.6	102320	21107.3	83138.9	15949.7	473943	77652.6	349917	370002	75322.3	324816	55963.8	110196	249854	233126	220707	120232	213050	196770	204702	53124.3	162764	103619	101515	46840.7	72479.4	59264	108398	96495.8	47299	60394.9	19158.7	1159.87	0	0	21155	2079.5	0	6481.02	5290.81	1808.2	2554.33
358.205	207.704	358.204	358.206	0	1.14391e+06	365372	97940.3	78981.4	187578	0	135529	87167	0	1.02476e+06	255691	1.11021e+06	77247.2	576401	0	145824	568855	305601	0	0	485325	257468	245865	149670	370192	377914	112032	319339	300229	106118	215335	169776	0	18230.3	67001.3	83965.9	2241.85	0	1340.76	1208.73	2148.2	0	73529	0	841.757
358.204	366.34	358.204	358.205	109676	1.0714e+06	616240	148950	161690	198741	110632	149087	80798.5	378216	869329	831656	273041	196036	502524	449288	288124	48669.1	210885	0	38202.8	384119	0	156810	175314	187215	51355.4	113485	194782	121687	129840	105258	67092.3	98263.2	35636.7	75144.6	2528.07	0	0	0	87670.2	13594.7	0	801.091	45533.3	1067.23
358.204	555.318	358.204	358.205	259276	0	438181	0	104242	52825.1	79102.4	73610.2	47021.3	0	0	0	105506	403230	342948	215117	299068	495491	208655	281423	0	278843	204271	41458.5	137835	103722	130320	0	143788	254302	130998	84531.3	112925	150943	14458.3	18727.4	41028.5	701.709	0	873.333	8350.36	1435.81	2715.76	3908.2	53206.6	42868.6
358.854	86.5154	358.854	358.854	685771	146318	5751.74	501554	329523	0	0	123900	142546	1.11094e+06	676858	61019.7	238204	346008	33781.8	0	20013.1	26294.2	77216.4	0	0	0	0	0	223031	96854.3	24836.3	0	22342	71948.7	234729	20585	38604.1	331022	100026	115996	95650	72825.3	5248.56	217480	136484	0	345397	499693	35379.1	98223.2
359.207	47.1934	359.206	359.209	43610.5	26724.8	16265	22609.6	68605.3	38000.9	2196.54	0	620.775	62667.7	67785.7	52132.9	92404.6	39799.9	54961.4	46750	44931.3	61073.2	38874.5	32911.4	65397.1	13706.5	63823.5	53136.1	23884.9	15201.7	655.506	21383	59230.2	42241.6	1145.19	784.24	696.01	3422.4	0	0	0	2012.64	1076.73	0	34819.4	0	0	0	0	1205.52
359.207	225.297	359.206	359.208	91522.6	88699.9	71834.4	13968.2	1645.23	103141	100121	46666.7	74511.6	244495	158590	117959	183706	119908	101883	118005	15172.9	34473.5	103062	36963.4	65432.8	19703	17151.8	29727.9	86941.1	47483.3	29074	20237.5	94499.2	56213.4	1119.37	1947.75	1339.17	83251.7	0	0	920.483	0	0	0	2886.54	0	0	0	0	2815.88
359.207	463.88	359.206	359.208	94615.9	97321.4	156847	64891.5	109846	0	0	18408.8	97397.6	53940	126558	118507	148489	230632	52035	130324	60433.1	216416	123631	50791.7	84465.7	146999	67331.1	39875.9	0	0	75008.5	82913.4	25794.3	7522.58	0	0	37807.7	0	0	1952.39	0	0	0	0	6616.64	0	0	70291.3	0	2045.34
360.851	86.809	360.85	360.852	206156	8204.71	0	79177.3	69065.9	0	0	0	0	322083	180334	0	76218.8	126208	0	11147.6	1271.1	0	4777.83	0	0	0	0	16458.5	103020	79560.1	0	12362.3	0	0	162718	0	14115.7	94120.3	63415.2	66127.3	24162.2	15893.5	2032.48	85465	52741.2	0	108980	130309	0	21357.9
362.913	85.8506	362.908	362.916	23773.4	33333.3	43258.6	86019.7	111589	272722	247795	0	164085	0	20041.2	465009	487416	73641.5	52497.2	34769.3	21905.9	47098	100571	62861.3	137400	68992.3	111995	207535	381694	143949	269161	101317	32623.2	0	78410.9	54120.2	134110	442352	134153	15923.4	0	69727.8	123609	79876.5	0	60362	44411.2	16743.5	45411.4	109495
362.926	85.3894	362.926	362.926	5.53988e+07	2.95503e+07	2.26325e+07	6.3549e+07	6.69165e+07	6.44583e+07	1.17108e+08	3.3996e+07	1.69771e+07	7.26297e+07	4.71673e+07	5.36965e+07	1.25259e+08	4.5345e+07	2.18619e+07	1.42494e+07	6.54225e+06	1.19658e+07	2.48069e+07	2.80975e+07	2.78778e+07	4.07678e+07	3.93629e+07	4.40897e+07	1.49972e+08	1.53509e+08	1.0997e+08	4.06555e+07	7.16467e+06	5.64431e+06	5.01313e+07	7.43317e+07	4.34805e+07	1.14201e+08	1.24502e+08	6.94102e+07	6.88998e+07	2.70968e+07	1.33043e+07	7.32913e+07	6.82595e+07	3.22642e+07	1.02201e+08	5.66647e+07	2.34722e+07	6.6425e+07
363.017	93.2858	363.016	363.017	495941	260745	116792	404549	357530	510813	771920	408592	175348	379312	368694	367343	796051	322179	156250	110767	258578	223589	348316	336632	310982	801264	747104	817973	823133	883395	847316	1.01707e+06	78703.3	0	447132	604594	388850	505289	606192	441814	645770	306959	143891	453693	490396	259776	550190	378466	178862	609467
363.089	561.522	363.088	363.09	43240.8	0	0	32505.8	75962	89636.2	87144.3	0	0	1136.53	0	0	8301.15	8874.36	2621.27	0	0	2115.43	2659	22193.4	68750.5	0	61947.1	0	57047.7	125707	64186	53163.7	0	0	66742.4	66864.4	42465.2	48620.7	107555	4600.92	6296.6	0	0	0	3105.06	1085.64	0	0	0	0
363.088	81.97	363.082	363.09	740610	270642	0	583708	7.14027e+06	690800	570263	0	683174	351536	1.98995e+06	1.14046e+06	1.42799e+06	226529	483301	286567	2.35894e+06	3.62874e+06	2.52418e+06	9.34173e+06	3.2101e+06	4.86298e+06	7.16677e+06	6.56889e+06	322419	8.15817e+06	1.51265e+06	554655	848684	2.25916e+06	1.67585e+06	2.62821e+06	2.1271e+06	2.11373e+06	660832	139481	117540	105439	634007	372501	592738	160002	126066	106977	65579.7	0
363.929	85.4168	363.929	363.93	2.74471e+06	1.42897e+06	1.08768e+06	3.02397e+06	3.1913e+06	3.25376e+06	5.78097e+06	1.5904e+06	823877	3.53416e+06	2.35549e+06	2.69565e+06	6.27064e+06	2.19704e+06	1.01254e+06	743722	300933	608288	1.22316e+06	1.38259e+06	1.40306e+06	2.04333e+06	2.01588e+06	2.25176e+06	7.45764e+06	7.69459e+06	5.43628e+06	1.99707e+06	346268	261788	2.47998e+06	3.56337e+06	2.01818e+06	5.69399e+06	6.17026e+06	3.45314e+06	3.40356e+06	1.34624e+06	629709	3.58801e+06	3.37798e+06	1.55032e+06	5.04315e+06	2.85273e+06	1.11808e+06	3.22786e+06
364.02	92.9241	364.019	364.02	52734.5	33715.4	0	4777.7	0	149895	137975	0	0	57695.5	92362.9	101496	85755	0	0	0	0	0	65810.1	82359.5	80851.2	101106	72179.2	105671	122359	84146	148524	199716	0	0	0	37563.8	214593	48594.5	58214.8	27234.4	138732	104728	0	49527.2	0	681.283	57085.6	31808.4	0	62319.1
364.242	47.1137	364.241	364.242	172190	120410	36607.6	1093.72	8245.48	104267	2198.48	53991.4	0	126445	140729	138551	6553.02	81264.4	37822.9	32168.9	23981.4	6986.32	91315.2	126785	52755.3	79156.4	55768.3	12208.4	117014	39876.7	8486.3	106553	64688.5	58305.9	1812.64	0	5483.83	16202.4	35462.4	16108.4	4720.36	660.491	0	1493.6	0	0	8268.18	0	458.616	0
364.241	252.696	364.239	364.242	67397.3	0	179031	76096.5	213759	26345.1	129368	2749.72	135355	145363	125420	93931.6	259576	116066	99365	55113	89913.2	86103.5	101238	212849	52206.6	156710	266377	114364	47607.8	33052	18226.2	55323.3	24383.6	24490.4	2292.06	0	36368.7	0	0	51153.1	111680	0	0	0	2198.78	0	832.846	0	0	0
364.241	485.435	364.241	364.243	408806	104940	192048	74277.3	69689	49690.7	0	89710.5	870.087	134174	155939	152907	70987.9	160646	38559.1	209001	72563.7	133174	187283	151294	140787	138142	61575.4	146259	185826	188960	19670	4011.44	57635.3	54439.9	22667.1	0	0	536.769	186268	0	0	1513	0	0	0	0	0	0	0	0
364.931	85.2753	364.931	364.931	845933	463191	314222	957862	971835	1.00996e+06	1.78714e+06	389000	278834	1.11971e+06	737070	822182	1.89389e+06	652246	304166	229883	85829.5	175401	379827	431574	418237	655594	651063	697159	2.29937e+06	2.32872e+06	1.73893e+06	630426	86809.3	72950.8	670352	1.05206e+06	634383	1.70379e+06	1.79482e+06	1.09778e+06	1.0713e+06	408973	149680	1.09863e+06	1.00407e+06	474367	1.56098e+06	831002	356874	1.02669e+06
366.942	97.9273	366.941	366.943	612101	452094	109482	78902.2	65991.8	30215.3	214815	151010	61893	547746	650739	370735	315945	527407	355135	448172	443076	411419	874829	392506	371723	271573	214406	216172	409160	311377	308122	125602	509226	481521	516279	347002	407686	297615	163646	282463	540924	559639	266248	399597	408153	196731	342843	425186	178559	451912
368.085	207.926	368.083	368.087	40115.9	183111	152582	36581.6	98727.5	108801	49583.3	69321.3	33772.5	145414	92117.6	54742.7	147824	32095.3	50635.3	74351	30714.7	56728.3	148448	74127.3	93623.2	104846	134294	178520	70779.5	53671.6	92935.5	127789	121092	133534	69681.9	81690.7	33407.9	72659.2	26492.4	73590.5	70599.8	86587.1	3564.26	20118.1	37482.4	59519.2	19343.1	11368.1	24682.1	140862
368.085	464.756	368.083	368.086	174255	43552	69073.1	75346.1	70671.1	74660.6	21596.2	26196.5	18437.4	71466.3	142350	35612.5	62376.7	48131	98104.1	35877.4	52151.7	188196	57275.4	132368	176638	107718	277494	128997	50820.8	82620.1	252339	171080	45734	114694	97380.8	139980	124409	38028.2	189145	80310.7	125738	2630.91	0	3208.51	16722.6	2569.61	37897.9	14099.8	2470.87	1488.11
368.871	84.7764	368.864	368.874	111940	105755	0	867509	858542	490409	0	77783.9	51570.8	0	33757	52852.1	31622.5	63907.9	41178.8	10975.4	10367.4	42.2282	0	0	0	1360.37	0	4947.3	0	0	0	0	67061.6	26296	90961.7	56837.9	29058.1	45337.5	33377.7	101375	52842.2	81615.3	12068.5	0	91199.7	41523.2	0	0	21000.8	0
368.882	85.2846	368.882	368.884	1.61659e+06	244457	89927.7	1.69284e+06	1.32508e+06	177137	1.03881e+06	367838	53449.2	2.49886e+06	1.28124e+06	327637	2.13176e+06	755092	133231	44076.6	0	54801.7	110574	82760.1	88650.2	81017.8	73299.3	98455.6	2.8807e+06	2.32554e+06	476927	69105.5	0	31961.5	560397	466088	217225	2.22301e+06	1.42758e+06	437473	549441	123950	36171.1	1.05955e+06	730512	50489.6	1.87392e+06	1.39481e+06	52396	656662
368.938	98.9042	368.938	368.94	277260	133202	28298	0	0	0	0	0	38268.4	193896	192730	139212	0	146032	132465	188778	166235	130583	301367	127286	139372	73049.4	63132.2	64654.4	108756	208870	88370.5	74114	167720	164311	136358	143314	121771	224581	0	82294.2	161215	195236	82712.8	87079.4	107247	55204.8	80055.9	154153	61907.8	159942
370.064	193.824	370.062	370.068	437004	277644	71488.2	98925.2	42531.4	162408	142676	32226	78381.5	69918.2	81102.1	351426	98118	251700	377407	467433	214353	363629	206807	279444	344877	60101.1	288695	220108	420901	300175	114674	113351	110429	131905	80636.8	86927.7	107843	64096.9	61399.3	101423	87163.4	142696	2187.74	136725	40601.3	39304	30482.1	59605.8	53717.2	71538.7
370.064	494.884	370.061	370.068	209928	265971	87651.8	136588	80229.2	90479.3	143029	21620.9	41416.7	60347	142865	299861	0	303096	176910	137980	23070.2	348073	220970	178959	187651	294975	110168	241941	216857	107345	165459	131808	58551.5	118343	43074.8	54584.3	91398	26778.2	16721.9	46549.3	69782	7628.89	20304.7	10237.2	54778.9	90863.8	11199.8	3138.19	23868.1	33039.6
370.082	230.961	370.081	370.084	43058.7	86759.7	84962.5	3511.96	165420	63330	50759.4	84459.7	79379.1	113039	42893.4	41322.2	106968	58814.3	55285.5	54078.1	51203	37750.6	19685.1	75783.1	3116.37	58973.5	33210.2	69343.9	41562.1	78473.2	54077.7	85121.8	18913.3	77681.8	98944.7	20290.6	22304	90279.5	92977	43741	41965.7	1356.17	3057.23	7277.53	5248.76	4312.01	1834.86	7064.22	25072.3	23467.1
370.083	500.172	370.081	370.084	20024.2	16861.8	0	119176	38302.4	13369.5	17147.7	0	2442.61	117137	24382.8	39359.7	35806.7	45103.6	152750	72910.6	24621.2	26603.4	93797.9	81704.4	29070	23343.5	28942	54614.4	50425.6	81336.4	162775	73939.3	20300.9	25771.7	19423	14447.1	119378	36401.5	44895.2	2403.63	16211.8	124632	96512.5	3856.65	90043.6	53550.2	1452.47	73436.7	844.499	46718.4
370.74	100.201	370.74	370.742	87026.4	557454	852001	86812.3	86559.2	69682.3	0	1330.98	371648	285324	129809	575378	124015	95179.7	200549	955393	1.08359e+06	957122	363198	418083	43839.8	18039.8	18596.1	279878	85062.2	37391.3	0	0	1.02371e+06	1.03071e+06	372909	93894.5	237051	229343	41201.8	53085	45989.1	93677.4	406151	177151	153174	194380	261891	1.49132e+06	482614	36813.7
371.092	111.585	371.091	371.093	183940	97950.3	0	133404	66366.8	2580.19	92578.6	6996.26	0	162320	134333	71838.4	218595	134586	0	0	9261	0	5073.7	5658.95	0	0	15443.5	7735.98	302064	164296	81206	0	0	203.19	110229	93507.3	62057.7	110387	46597.8	21344.5	66039.8	24261.7	0	47576.9	58972.6	0	75802.5	20863.4	0	217645
371.315	296.926	371.313	371.316	85313.1	58012	1.58436e+06	777593	421215	1.11e+06	545245	1.09145e+06	1.40357e+06	767263	1.16965e+06	58935.7	65227.3	0	116091	883095	304137	407745	115620	55775.6	848992	847449	1.18737e+06	1.37203e+06	439984	1.85017e+06	102709	1.464e+06	1.31749e+06	44288.8	1.25786e+06	812377	703074	144305	128098	953901	618126	565103	54955	0	921664	840174	978575	339678	47768.4	77105.3
371.315	535.573	371.314	371.315	876332	808795	911839	0	96794.1	0	1.54677e+06	951939	639334	844306	1.00511e+06	1.02448e+06	1.09371e+06	1.26386e+06	866320	1.54281e+06	1.09979e+06	1.87486e+06	130770	1.3642e+06	1.75588e+06	980429	1.04741e+06	791810	1.17251e+06	147788	1.26409e+06	636845	1.30902e+06	1.17879e+06	1.28752e+06	1.52045e+06	1.35561e+06	112912	237119	487244	93560.6	631979	45115.7	335122	850225	838707	845136	680953	388826	844940
371.315	37.4407	371.314	371.317	164789	859604	887173	773796	764672	768869	749849	732534	656394	780775	128733	108262	897914	822515	857390	114898	801945	895873	96063.8	826298	946918	892156	110823	858440	854071	806655	121417	839729	838068	780948	680681	744250	597615	121591	110787	108575	624830	89757.1	94259.4	96193.7	602314	570796	546985	589161	73620.1	563169
372.064	222.52	372.06	372.075	594745	321442	325711	134821	173637	20785.5	39448.4	57643.6	123553	216177	255781	617287	156717	387476	255326	482369	284480	248667	267708	382160	200099	385684	134631	459393	523498	490174	331323	201593	225544	156276	48623.4	103115	47638.1	27466.3	105509	96038.7	78469.5	52208.1	37376.8	90725.8	101262	35388	50400.3	35624.1	32687.6	79875.4
372.062	539.485	372.061	372.063	105875	186788	98641	23739.7	58331	71415.8	63444.5	51836.7	25972.6	128927	44375.7	45557.8	59927.4	203727	79921.8	74369.2	84846	29769.8	66805.9	76043.1	67190.8	96731.4	183011	108673	116056	163397	105098	66888.9	88997.5	29732.3	49554	40804.1	22144.8	47604.9	28352.1	23072.3	98489.5	89733.8	37660.8	5187.76	8861.23	56105.7	73369.8	36917.8	0	11316.4
372.737	95.3306	372.736	372.738	691052	1.10177e+06	1.8683e+06	166120	101926	182837	0	791378	603559	573934	1.28759e+06	92498.7	255299	1.28663e+06	808566	1.14018e+06	2.50206e+06	981829	529665	470880	784777	43570.6	32563.7	35511.7	224304	101738	8766.29	159.222	2.20633e+06	2.44492e+06	59525	178737	471514	474716	121507	161367	111764	134494	1.18649e+06	352450	299503	91853.1	576502	1.38975e+06	708232	112389
374.072	54.5653	374.07	374.073	89730.9	286024	77415.4	240484	236369	222698	168529	258993	65051.3	345148	351492	326693	314307	304166	248895	99760.3	300560	99158.3	213724	283721	315522	65720.7	55729	67509.3	250998	245595	52859.7	90428.9	264874	246575	195898	133967	191868	162052	171935	180561	174939	165292	36921.8	151034	156931	58971.2	134265	143055	150386	117717
374.178	47.5478	374.176	374.179	69452.5	61055.5	26955.7	109668	31016.1	47586.5	34152.5	70674.8	85536.7	46474.2	86425.5	54230.5	96217.7	28966	80331.8	63516.1	85177.7	34002.4	41686.1	23456.7	49085.2	33423.1	83506.3	40891.3	65011	81332.7	90523.4	58252.1	41057.9	32689.1	43028.1	63531.7	74190.1	39933.7	56803.6	62954.5	81288.4	1340.08	2854.14	9401.76	33482.8	31146.4	71909.9	19346.1	18271.4	24401.2
374.178	225.693	374.176	374.179	274624	81161.5	27408.8	185884	279682	291779	147075	137061	278242	132878	293674	124290	44268.5	129743	226563	168765	52127.7	0	324705	223126	236367	83352.7	90703	143140	187829	66778	87065.7	332259	136573	226847	211534	157794	202873	48331.2	54110.9	46254.7	80979.2	109394	18911.1	52981.5	131484	0	55030.4	46408.3	26776.6	61839.9
374.178	471.44	374.174	374.18	341161	109817	69925.2	79486	137359	57455.5	232520	268853	94160.3	157141	369941	111381	129069	67085.7	39156.6	189905	249194	110075	264799	135670	195481	52660.7	161190	88339.9	89331.3	42640.8	103962	25218.7	65058.3	192178	129108	176848	221560	128989	93108.2	58058.7	39332	45219.2	46505.8	59915.8	0	56416.3	0	35525.5	45255.7	21144.8
374.734	97.669	374.734	374.735	160869	896569	1.27112e+06	103331	84149.2	129647	0	614471	572833	471825	205206	52112.5	204131	629503	752526	1.0629e+06	2.06177e+06	1.02451e+06	571828	834594	88649.7	43323.5	33123.8	83862.8	174655	81002.7	12053.3	5695.71	1.52382e+06	1.94537e+06	17741.3	150478	447065	445860	102760	95916.4	96929.4	131391	1.52952e+06	287564	255176	40949.8	411788	1.1245e+06	299468	80672.2
375.188	83.2671	375.188	375.19	55377.4	68400.3	117374	254254	128714	47429.6	140406	55648.6	40876.3	186772	116104	93234.5	86717.2	79408.4	61313.1	96113.3	62518.9	61792.1	88068.4	78129.2	57417.7	93418.6	98774.9	80243.9	229621	239788	171547	81215.2	51093.5	56900.6	73449.1	31476	93559.4	57950.6	76868.1	56835.7	123516	67353	34199.2	87963.4	52083.3	24872	174070	41436.3	31991.2	34104.6
375.977	81.2892	375.977	375.977	118388	77999.3	0	30398.1	11773.6	7825.66	0	20279.1	4666.83	44065.2	58261.1	16209.1	29356.4	147048	5854.21	357159	337730	319489	331873	245397	218488	215230	170214	77266.1	120295	108437	0	85733.5	367283	335407	102095	61150.7	110262	28661	154202	21697.5	67641.8	80132.5	17087.8	36505.3	35015.9	7725.9	106254	85437.9	223.247	39206.7
376.731	102.795	376.73	376.732	65199.5	358641	603672	55163.7	3870.78	3029.31	0	0	504463	172030	71562.7	136231	75935.2	70309.9	717551	610978	832694	786546	341621	342044	234294	154859	10061.1	8616.17	53928.3	21951.2	0	0	906618	788979	143429	23093.8	138934	141507	22359.2	45305.8	16147.7	54318	425172	115372	94465.9	256592	160695	266423	316501	221012
376.931	114.214	376.93	376.932	220482	225123	176746	72734.3	65102.9	32172.4	0	73475.8	83201.5	209658	230642	293309	280964	223818	197501	45695.7	54974.1	95346.3	136953	114847	118896	31756.1	38796.1	55792.9	206176	189482	211376	43894.6	99264.1	83391.5	223535	228517	175979	180774	181717	249742	233402	252407	261805	215572	246411	180980	175357	157202	208837	253092
376.971	95.2132	376.969	376.972	349856	35393.8	0	170645	183820	111856	554465	77443.3	0	300335	254824	92330.3	689139	217485	0	495.746	5660.46	41956.5	166564	49246.6	68376.5	218796	119451	185276	885157	1.01923e+06	550257	209148	14801.6	25966.5	377440	549382	122368	386577	528111	248454	662089	119352	0	472974	434354	21375.6	566083	332029	8489.52	644381
377.107	115.471	377.106	377.112	55770.4	57379.1	49749.5	2401.1	0	0	46708.9	0	0	33309.3	39246.3	65527.8	76031.3	33735.9	39035.6	140923	108651	150612	164970	194389	133298	218444	217171	272821	89923.6	77488.7	131841	104508	87292.9	115104	79746.7	90142.7	82930.8	53113.6	13072.1	29929.6	49046.2	41071.7	21474	22915.1	32484.8	24469.9	8734.35	72764.2	19985.8	95164.5
377.145	102.087	377.145	377.147	1.11776e+06	926713	375015	503486	638536	914701	1.36119e+06	1.24821e+06	603378	658408	861926	898764	893902	793518	481582	2.56939e+06	1.90122e+06	2.28351e+06	3.61079e+06	2.65868e+06	2.30909e+06	3.5572e+06	3.5932e+06	3.67182e+06	735735	842840	1.22193e+06	3.67833e+06	2.08971e+06	1.87478e+06	1.52732e+06	1.89353e+06	1.42676e+06	388069	602626	622171	1.37085e+06	943661	476192	579699	619562	475326	435905	374605	312397	1.1231e+06
377.975	82.2933	377.975	377.975	62668.6	28997.6	0	0	0	0	0	0	2942.67	14412	139956	0	0	20717.5	0	231058	208398	215323	210023	144662	70333.4	89274.3	73428.9	86670.3	22076	17174.5	0	19941.9	201249	197538	54139.9	168348	78680.6	87887.9	12312	2518.95	204520	29306.6	3890.55	33595.4	21255.3	1841.17	94579.8	45776.5	0	130316
378.107	108.876	378.107	378.107	131458	36936.5	1216.27	17727.5	0	10326	0	24140.3	0	95977.6	54572.9	24152.5	109993	65962.1	0	0	0	0	1186.72	0	0	1259.68	0	0	33274	45895.2	34340.1	0	0	948.221	27375.7	0	0	98113.6	104057	73354.3	12681.9	0	0	75188.6	80023.6	12053.5	5742.79	14125.8	0	12161.9
378.157	100.944	378.155	378.157	121285	38258.8	4307.04	0	1274.95	0	0	0	0	34324.3	65468.9	29406	72400	18916.2	5647.66	18026.6	25303.8	12108.3	103672	52426.4	33916.1	65420.8	41844.7	56106.3	86737.4	118521	47792.3	31924.1	25542.1	18365	39674.2	0	0	19734.8	24884.4	18937.5	101980	23282.3	20394.4	15319.3	5979.68	0	40925.4	33857.4	2496.12	79544.1
378.9	84.5709	378.9	378.901	148860	233191	110675	1.39371e+06	1.53329e+06	1.77435e+06	489748	126442	104186	76358.7	106005	139192	280036	132634	181360	33567.8	0	6319.4	87942.1	72424.9	51791.5	113623	101194	105909	249659	327441	265340	139445	0	0	94735.5	207624	109855	445177	530795	314286	194364	45711.3	6160.96	177712	169717	85843	186745	61397.5	37670.3	124135
378.928	114.205	378.924	378.929	228891	239253	189374	61722.5	0	37079.7	38293.2	53541.3	10632.3	216840	208099	270583	261480	215187	201619	23157.5	140375	24583.8	128052	135351	119582	38478.9	25489.5	47671.1	194337	170132	211190	0	119021	68406.8	232504	331933	153990	173270	423243	225933	228729	242099	276028	188775	224715	182658	175822	144484	213754	239296
379.14	81.3991	379.138	379.14	137072	106621	25374.8	6147.55	0	53008.5	20156.1	0	154624	183175	59586.6	67122	141782	98123.3	27911	69609.4	59471.4	51181.7	114131	18909.5	99538.3	99531.9	82969.8	86858.7	108126	103622	209639	93361.4	45542	40662.4	32014.2	68770.4	98689.9	66563	69074.3	74512.2	98697.9	64359.2	38294.7	51049.7	29995.1	74872.2	207140	42779.2	116754	41169.7
379.916	83.0025	379.916	379.917	253303	130732	127612	240604	46956.6	273431	142968	0	58524.3	354981	294571	135639	225357	160574	4830.45	4970.75	0	61569.9	0	44819.4	44970	44026.2	98401.9	100064	160762	87785.3	80349	97284.2	26526.3	20764.6	81095.2	62599.2	73274.3	185269	137108	135796	56232.2	13961.6	3528.61	81827.2	127548	9072.07	124863	102420	30381.1	75528
380.769	89.8275	380.769	380.771	319690	387354	841283	516429	365294	61627.9	0	281853	742743	65996.9	399332	265842	340456	323774	672694	405952	640699	482671	274087	372322	91357.1	14749.5	14073.4	21013.5	30946.5	17358.4	0	0	522836	662712	199551	83334.4	268678	66679.8	29103.8	6182.5	338181	241558	950603	122479	56893.4	335218	116051	744525	674984	169134
380.925	115.243	380.924	380.926	46020.5	52588.4	57083.3	0	0	0	0	0	0	34036.7	37580.1	79198.5	60855.7	63731	62217.1	0	0	3378.25	12621	1773.27	0	0	0	0	41570.2	46427.4	42530	0	0	0	61173.4	18261.1	42156	34787.6	34101.9	69230.1	74074.4	68001.5	49752.4	37580.2	43620	54160.4	22024.8	61617.9	62685.1	60428.3
381.945	108.146	381.943	381.945	163028	90999	48949.1	152081	151326	19666.3	4203.3	80762.4	108291	186472	173579	87991.1	65151.6	159073	98638.3	57776.3	4506.25	0	33084.6	4801.65	23611.4	0	0	0	60904.4	33969.6	27838.1	0	10634.6	27433.3	77082.9	42510.5	7960.51	88788.6	39655.5	82445	96296	143371	154599	103113	78325.5	48201.7	68049.1	120588	121395	59350.7
382.121	108.475	382.12	382.122	131349	43562.4	0	137817	43103.4	38963	53599.2	13211	0	103263	102493	50508.7	124106	54019.9	0	0	0	0	34612.4	6606.64	136763	2322	0	1329.76	94731.5	107529	81158.7	0	0	0	48644.6	82556.4	50102.7	51657.8	35860.8	43218	79454.7	39534.7	12083	31475.7	33834.4	665.229	19946.8	18213.1	14223.7	101380
382.767	92.9867	382.765	382.767	70505.3	627151	959986	357889	595838	111361	0	401275	989800	653215	581701	906097	37429.8	564843	1.22151e+06	678005	1.11144e+06	882256	177178	635278	731895	78542.7	45401.8	27334.2	68350.1	33346.1	2820.87	0	902385	1.08838e+06	362367	331782	329428	116133	37408	52697.9	43238.2	264399	941198	106175	84194.4	297579	202724	266998	963989	35538.7
382.948	105.372	382.948	382.949	5.20099e+06	4.19166e+06	2.31474e+06	1.13057e+06	1.015e+06	161294	208828	576409	645784	6.31724e+06	6.08e+06	3.49093e+06	3.23795e+06	5.56909e+06	4.05138e+06	823592	883333	734264	1.71092e+06	801576	874701	213406	166762	193585	2.54007e+06	1.89943e+06	1.5355e+06	139382	931322	964570	3.65175e+06	1.61414e+06	2.26772e+06	3.22169e+06	1.93467e+06	3.32725e+06	3.3147e+06	5.4138e+06	4.92638e+06	3.75969e+06	3.62674e+06	2.66325e+06	2.71204e+06	4.3555e+06	4.0838e+06	2.7379e+06
383.109	88.6556	383.107	383.115	518780	833393	1.01247e+06	264745	255458	355549	83785.7	1.02658e+06	1.49008e+06	164303	221909	202373	266081	1.19911e+06	1.56903e+06	99921.9	63977.5	68023.8	227227	163703	145645	0	0	1468.78	145986	144032	135202	0	72526.7	65501.7	303117	17874.7	521620	113522	0	104049	448273	1.49825e+06	1.67635e+06	834539	1.00594e+06	1.44578e+06	266841	477345	750960	144594
383.124	110.819	383.123	383.125	1.80502e+06	697670	228592	337062	263751	54338.4	363924	221256	182354	1.45002e+06	1.29432e+06	691954	1.68918e+06	1.13876e+06	383003	112758	116446	132763	615328	306421	225797	214041	204241	254057	1.58483e+06	1.58916e+06	1.03495e+06	74783.2	180212	124301	1.52178e+06	1.26846e+06	801135	909324	774204	607682	1.21602e+06	688435	324751	787602	866141	324262	518595	549753	274842	1.42687e+06
383.941	107.813	383.941	383.943	147149	136965	74772.1	54772.1	60434.8	0	0	82327	39407.4	187796	196992	113086	86040.3	233674	98936.9	52731.6	18927.1	13282.1	56592.3	50216.7	47792.6	22438.6	18644.3	25947.6	60817.6	34140.9	54098.4	0	15544.2	84430.1	98251.6	22171.8	102255	94678.4	57997.8	98743.3	83387.2	144444	147681	95110.6	80283.4	57576.8	68956.2	133455	137133	77104.4
384.93	109.86	384.924	384.934	24274.2	0	37757	0	0	0	0	0	0	0	0	0	0	0	15551.6	0	0	0	0	0	0	0	0	0	0	0	14968.7	0	0	0	0	6928.14	0	0	13504.1	0	0	42854.3	32683.2	0	13874.7	0	0	0	20585.1	0
384.945	105.194	384.945	384.946	5.07778e+06	4.06927e+06	2.33781e+06	1.21941e+06	1.13051e+06	166544	245422	640863	659529	6.19269e+06	5.92119e+06	3.38742e+06	3.19168e+06	5.39914e+06	4.02607e+06	807314	889684	694358	1.66166e+06	787252	901168	206278	136020	157726	2.48639e+06	1.89727e+06	1.52445e+06	14259.7	903121	978124	3.46659e+06	1.579e+06	2.22061e+06	3.25648e+06	1.92542e+06	3.27282e+06	3.24828e+06	5.26509e+06	4.74319e+06	3.68795e+06	3.54242e+06	2.65466e+06	2.70466e+06	4.28651e+06	4.04353e+06	2.66921e+06
385.105	89.1615	385.105	385.107	209848	228710	265668	104416	163618	265734	0	388687	400918	56122.8	56200.4	53289.5	233686	399525	414091	2833.7	0	0	78885	0	0	4613.79	0	0	18676.5	103611	166487	0	0	1289.9	390589	206651	311308	0	4637.58	0	148381	432813	510690	359391	362033	394965	105466	140819	256508	34179.4
386.007	82.0909	386.007	386.008	471553	162617	15953.4	378418	337103	85978.6	43625.3	225486	127667	359070	259756	147053	289502	235385	47027.6	843878	556265	750996	859793	602444	499439	695073	675163	685470	354899	162630	77765.3	440407	577522	483323	457536	409687	400770	331075	172398	179596	391832	215535	113354	319035	217230	34057.7	289422	292539	89704.8	411475
386.942	105.968	386.942	386.943	1.62393e+06	1.28796e+06	716114	336792	293573	55655.7	38280.4	172903	210015	1.96424e+06	1.89907e+06	1.04365e+06	1.01937e+06	1.65038e+06	1.21483e+06	231790	244430	209638	512082	243793	269930	45015.8	102667	29654.6	788015	567899	454399	0	294416	289013	1.11364e+06	448684	656259	979955	583755	1.00379e+06	993859	1.65706e+06	1.46603e+06	1.12997e+06	1.09275e+06	767209	879075	1.37355e+06	1.2609e+06	831520
387.18	331.919	387.178	387.181	72639.4	438235	522624	39195.6	89019	384665	88916.1	166605	337183	88874.4	299956	655455	46360.9	247515	495781	298186	238719	318281	236685	379989	406533	369235	322239	346192	57958.4	99417.7	516127	302941	258280	261031	80898.3	142191	250429	66559.5	127194	400083	88878	362557	473343	38830.1	124490	523883	66071.2	105003	533384	71652.3
388.003	80.2321	388.003	388.005	89569	12684.1	0	0	0	0	0	0	23090.1	57220.2	49941.5	23383.7	51003.7	142507	0	239653	162969	233432	248158	193903	149214	199818	179102	144438	23641.5	14152.1	0	162485	181778	133171	145500	77804.2	216114	64506.1	46057.7	3583.89	89152.1	74564	1347.93	86262.1	51393.1	110523	38696.9	46040.6	0	77375.2
388.053	55.8987	388.052	388.054	50252.9	76706.9	39928.8	40725.6	109957	109864	39370.3	119367	83588.8	71612.8	73976	80311.2	77007.8	53845.2	52921.2	65159.8	89952.9	104362	114594	87313.8	131852	95611.7	100920	82536.8	48363.7	52013.9	120854	101097	107809	117504	44981.4	138412	130729	94005	67761.9	133931	116218	160777	56659.9	110621	116264	47612	112946	45863.8	51498.3	116611
388.054	289.138	388.052	388.057	197056	169768	13804.6	57696.3	279803	170202	87451.9	87849.9	242417	178606	137151	55210.5	71942.4	77507.8	135951	115111	79578.9	186044	121289	146797	97038.3	33544.4	181907	174568	226060	159591	18200.8	159826	38911.5	19774.9	104622	148352	149916	0	127485	87194.4	35273.3	63670.8	244669	159980	156121	263279	77801.1	66828.5	156467	20942.8
388.054	540.758	388.051	388.055	57986.5	242555	36280.9	214370	76851.7	49339.7	79239.6	77834.8	132911	73538	56277.4	85873.5	121491	86417	55993.3	43488.5	46395.1	219687	50275.3	89473.4	107405	134750	111273	216687	219594	236916	171964	87813.5	297695	19976.3	243523	198789	135049	81956.2	81598.2	78971.1	140861	54760.9	273655	218565	171476	231808	107046	116173	200012	173357
388.939	108.198	388.939	388.941	212644	107497	73137.5	67975.6	57949.8	3667.02	0	0	17308.7	176780	167430	82385.8	66850.6	167085	68171.5	58613.9	31776.9	30012.4	28535.8	12878.1	3691.93	0	0	0	62946.2	20768.8	34525.5	0	15851.3	39190.2	153151	92380	30963	94803.1	20481.8	114125	71048	152047	117441	78369.5	91397.4	67907.7	60349.1	107313	109419	65753
388.957	112.346	388.955	388.958	26545.9	34371.1	13172.4	0	0	0	0	0	0	33321.8	25771.1	26922	26647.1	0	1183.42	1748.69	0	0	0	5643.43	4937.02	0	0	0	20297.8	42717.9	51982.8	0	0	0	0	133976	65974.5	46542.9	60417.8	80188.5	29262.5	9918.03	38660.7	31628.2	36177.5	18270.2	50506	27424.1	44388.1	40838.1
390.051	47.4762	390.049	390.054	75013.8	22393.2	54321.8	53114.7	96654.6	123923	59125.9	54103.9	116393	69019.3	82496.4	49413.4	77204	133425	42367.5	20992.4	19918.8	56499.3	80800.2	45162.5	118075	47452.5	9660.16	18180.9	64440.8	20797.9	58407.8	71171	115857	91388	114045	119615	127119	109698	45117.1	126861	115670	55091.3	40147.7	137584	91214	59404.9	80471.9	104263	108423	101331
390.051	250.739	390.049	390.054	136752	68210.2	88014.2	107653	104975	201986	91719.7	43033.8	186419	115556	72118.8	134963	86694.1	132827	111665	45467.5	74995.9	107555	95682.9	176199	162940	160613	72329.8	112668	32130	197251	36868.6	221976	41750.3	38351.1	258675	229960	181808	91538.6	194822	262151	169951	133536	58345.1	185681	77822.5	185835	159536	23959.4	122381	177266
390.051	553.283	390.05	390.052	191874	0	157413	65784.4	229884	156030	129459	155855	153859	23766.4	100714	80693.1	131277	16077.9	64688.1	13525.6	66564.6	94492.7	61422.4	137498	68573.2	154708	165280	87944.6	188272	147458	117138	68184.3	144289	88136.5	89842.7	84340.3	108695	93880.1	196215	0	40423	237711	450249	198377	218792	43294.4	170873	199588	194564	28732.1
390.798	88.5808	390.798	390.799	731738	1.1142e+06	953912	291939	210473	207202	0	467197	1.1439e+06	641235	1.03026e+06	601138	66898.7	913113	1.29829e+06	576191	1.5266e+06	719714	676443	342223	630161	248504	133483	131030	78558.3	54981.9	152771	0	1.31495e+06	1.4058e+06	357542	188242	285876	217096	168950	362662	359547	282302	901749	408989	164163	576992	220794	349362	769763	48005.3
391.341	233.961	391.328	391.347	17202.1	15588.2	0	0	16297.8	0	0	63102.1	0	4342.26	0	15453	86657.3	0	26960.6	9249.54	0	0	0	28552.9	14762.3	0	21779.4	36127.1	14443.4	0	0	0	0	0	0	116884	38721.6	52503.1	0	19016.8	29673.8	12211.9	0	0	26779.3	29704.2	44211.5	0	84639.1	58042.6
392.147	105.48	392.147	392.154	254652	416316	502204	0	2681.8	0	153425	94807	40730.4	96322.8	150754	636320	198973	127367	202980	5.01129e+06	3.22496e+06	4.4529e+06	2.7359e+06	4.8011e+06	4.29377e+06	8.89185e+06	9.45931e+06	9.4721e+06	55482.2	108138	783337	1.24179e+07	2.83684e+06	2.46412e+06	412118	1.01012e+06	756533	15160.6	123674	187623	310011	231226	134908	84157.8	94113.7	248424	0	2275.94	87564	265303
392.287	62.8539	392.286	392.288	690813	59482.7	710830	585682	575799	513628	124490	541264	62641.8	686725	191680	643259	662993	110956	655611	656289	644665	660978	662887	653634	379842	119059	93365.7	90391.9	95445.7	118585	250052	657466	603780	613108	490061	186018	195911	100598	98225	87750	411643	284633	70628.9	344773	382528	328084	363608	56120.9	65625.6	316125
392.287	315.235	392.285	392.288	249693	105083	65046.3	47851.9	161521	1.36313e+06	827156	629028	86662.1	1.04353e+06	92601.6	488256	71523	306945	186736	83961.3	40530.4	434379	110028	0	1.70217e+06	758316	922600	626322	620071	691362	245068	1.32073e+06	934165	1.01449e+06	407569	112433	422219	74635.1	627743	76539.9	419693	246308	301209	647116	619217	650847	650097	245620	620669	65605.5
392.287	534.393	392.285	392.288	189582	953197	643427	1.03425e+06	40164.3	67684.3	521055	537881	506068	673444	865074	426321	528840	625264	528692	115476	707759	747056	1.24699e+06	304229	1.19766e+06	997822	1.07836e+06	142340	1.32414e+06	882287	76735.3	198456	1.18996e+06	107749	78759.1	179639	103470	627536	47064	574505	272019	309490	179097	433092	271892	651777	89521.2	392018	181937	579020
392.795	88.2216	392.794	392.796	977653	1.4385e+06	1.23248e+06	462359	253760	151786	0	631592	1.458e+06	840528	1.29446e+06	341023	65325.8	1.14107e+06	1.67087e+06	671803	1.87373e+06	929056	996985	531957	458505	35755.4	249202	284643	95327	65099.9	128643	0	1.67882e+06	1.83075e+06	409407	493928	148062	178562	144514	384164	66317.1	953743	1.26774e+06	533096	386331	736573	289677	433352	898524	50290.2
392.898	110.542	392.897	392.899	87041	0	0	82558	0	0	0	0	1191.49	129624	102512	14577.4	105038	60853.5	12313.1	29292.3	1451.39	49178.1	0	9507.03	48546.3	0	22355.2	2603.41	72577.7	31064.5	0	6730.43	29617.1	0	83721.4	0	0	82926.8	29926.6	96180.7	134968	39665.6	10553.5	65683.1	75382.6	31820.4	41075.1	72735.5	3750.14	70745.3
392.977	100.922	392.975	392.983	704669	292433	30939.2	52569.3	43895.8	3043.25	52210.3	51006.6	174406	823033	708869	317972	541741	688110	176722	106103	46484	54438.3	186701	72318	49788.5	43116.2	40717.5	35484.8	519338	419079	328091	30700.5	7044.95	35815.2	407817	193490	285927	532988	343131	515973	479836	408786	173350	586256	537684	202860	500801	658474	169209	375358
393.074	107.221	393.07	393.077	210758	0	0	190459	155381	31802.2	60665.5	0	0	155866	133347	35866.8	173295	128843	0	0	36146.2	17588.7	0	2262.21	47547.4	0	8563.44	39098.2	285316	166449	57969.2	1999.33	0	0	130671	133064	77051.5	144676	82447.1	76549.4	143038	86929.3	63873	133167	169029	0	94133.2	84103	0	191160
393.136	87.928	393.123	393.139	2.45589e+06	2.0552e+06	1.9685e+06	1.6168e+06	1.82948e+06	3.22414e+06	4.14887e+06	3.01718e+06	2.34986e+06	805796	838002	1.07669e+06	4.40505e+06	4.01202e+06	2.69168e+06	0	0	40232	631301	642079	662952	209187	167391	209645	2.5221e+06	2.88966e+06	3.41017e+06	150490	73847.2	88907.3	1.41519e+06	1.99509e+06	2.21152e+06	666152	24596.2	781387	3.90505e+06	4.04089e+06	2.82075e+06	5.49639e+06	6.61659e+06	5.05009e+06	2.84188e+06	2.37981e+06	1.86822e+06	1.43645e+06
393.209	115.509	393.207	393.211	256604	346330	165082	164099	83441.3	134378	364530	363067	227458	155371	148213	107509	1.09577e+08	9.29163e+07	6.18968e+07	3.65307e+07	3.51012e+07	3.44868e+07	109511	109252	77693.2	1.1748e+07	1.20684e+07	1.19238e+07	76614.9	81028.4	97040.6	3.11861e+07	2.79034e+07	2.69366e+07	3.03023e+08	2.76573e+08	2.35041e+08	1.32308e+08	1.25904e+08	1.11596e+08	1.77029e+07	1.38924e+07	9.51908e+06	9.05593e+07	8.42469e+07	4.78459e+07	831766	788214	563139	3.61415e+07
393.208	490.624	393.208	393.209	19220.9	30878.3	41076.9	177797	41933.5	53222.4	0	25759.8	112993	45054.2	40849.5	67825.2	64989.4	121592	61908.5	46876.5	83848.7	49973	93387.9	40499.3	129257	128760	89083.8	2118.54	41855.1	50018.4	33431.9	43771	37470.7	87042.4	212683	107305	133279	28934.4	147498	39196.8	56230.9	78832.5	172944	136504	49806.8	177744	52233.2	24314.5	2246.61	74996.7
393.297	84.855	393.288	393.297	556979	313379	300346	428658	367907	499670	513407	308804	273625	563355	452152	463745	529706	511551	330857	270168	263062	241970	355618	280419	266930	263415	451206	216722	437619	536716	356460	391749	258779	288954	384751	457058	341186	485897	532868	394589	390428	290966	223508	378899	414892	228319	491418	388141	222539	322005
393.291	281.473	393.288	393.295	47740.4	78262.9	24099.1	110068	24203	31589.8	58200.9	72670	31030.1	98237.5	82232.9	38138.7	153945	79490.3	30658.5	74435.5	26129.9	145972	38998	34421.1	172387	56931.8	43507.5	16574	66076.9	211131	54873	15649.3	19393.8	104050	56167	128163	61422.8	2434.35	6733.37	0	32375.5	33609	0	0	129677	0	2220.25	2268.92	3659.39	10069.4
393.291	473.9	393.288	393.295	24999.5	144930	101764	27007	29012.8	78145.7	27689.6	6511.64	155255	91511.4	21045.8	128201	51030.9	94924.9	46265	40310.2	140406	94170.5	37342.5	149185	84918	103803	106897	109677	174745	157862	157508	172370	18848.4	52369.8	0	41579.8	122988	1258.43	46413.7	46912.6	52653.8	0	2810.79	0	9593.72	36526.6	29170.8	0	28506	2341.89
394.142	91.7138	394.14	394.145	393540	315788	328870	241413	235819	435908	640187	475199	387806	113109	106433	153501	707030	604177	392572	153418	0	141419	77576.8	246641	328661	173765	246684	241239	404741	446675	555434	356435	0	42114.5	183347	298514	326324	144183	0	103895	664180	657987	423434	862664	1.05207e+06	772525	431151	405481	264933	199144
394.152	100.247	394.15	394.153	174877	0	0	0	0	0	0	0	0	75472.8	97075.5	61072.5	91748.6	632690	0	100510	136966	85119.7	204184	93750.8	0	109894	114099	120227	69824.3	82432.8	0	0	91947.6	104098	128348	116152	352428	82641.2	190430	100371	764616	0	0	82355.8	0	0	82466.4	0	0	105916
394.792	90.4505	394.792	394.793	425447	624429	585554	176762	118907	76890.5	0	280033	722496	439694	530886	109869	218668	559386	800270	377881	912624	390210	442459	428601	384895	25720.6	22399.5	111945	32406.1	18411	0	879.752	783727	878371	237004	348923	351028	69354.2	64947.6	47833.8	5524.36	531842	617609	116062	59591.1	74200.1	113710	216442	478069	347653
394.895	110.825	394.894	394.896	90493.9	0	0	0	0	0	0	0	0	152572	78723.3	0	70574.2	107581	0	0	0	1511.16	4517.32	0	0	0	0	0	79659.7	24392.6	0	0	0	31167	41229.3	0	0	122896	70550.6	14555.6	34511.3	27828.2	0	68556.2	68214.8	3624.15	27493.8	85598.4	15573.1	70057.6
394.974	100.92	394.973	394.975	427705	213096	145223	2522.62	1779.07	3759.26	0	0	101578	511473	444624	206406	354306	359517	92695.6	8968.97	0	8428.55	117255	53019.5	41627	40372.6	12729.9	104996	312142	269747	199504	0	145.437	0	233788	108373	152620	325984	274454	307093	293387	216365	96884.1	360004	309208	157554	313617	398481	121112	228735
395.156	101.389	395.155	395.157	2.14187e+06	1.47491e+06	448006	114566	121348	90048.5	304420	380520	125320	1.4342e+06	1.62824e+06	1.19612e+06	1.86115e+06	1.48931e+06	594181	1.56154e+06	1.04601e+06	1.28129e+06	2.88055e+06	1.6609e+06	1.36906e+06	1.95184e+06	1.95131e+06	1.94596e+06	1.69517e+06	1.70992e+06	1.59736e+06	1.80637e+06	1.04776e+06	943239	2.20014e+06	2.03336e+06	1.57068e+06	1.30061e+06	1.5118e+06	1.28507e+06	2.33495e+06	1.61972e+06	748494	1.67332e+06	1.59757e+06	623626	1.57733e+06	1.11917e+06	523521	1.96865e+06
396.036	79.9367	396.036	396.036	535166	179573	121976	435030	534945	290299	1.5685e+06	280814	55032	524504	290577	223857	1.24438e+06	330414	84595	920917	377973	786450	958988	962878	928671	2.3597e+06	2.21591e+06	2.53659e+06	1.41109e+06	1.61041e+06	813130	3.28654e+06	432362	336012	861279	1.35561e+06	580887	892345	1.0534e+06	430659	1.05936e+06	283427	92675.7	706746	623719	163745	950596	398112	28306.5	898893
396.264	93.4272	396.264	396.266	221918	1.89391e+06	2.1796e+06	26024.9	123018	984554	179504	507236	1.52637e+06	0	30910.9	157494	33975.8	93312.1	329610	13828.5	0	47449.1	77731.3	146481	126225	28081.4	19806.4	0	0	0	65811.6	0	0	0	52840.6	109493	286131	32411.9	57893.9	110283	772280	2.37121e+06	2.9796e+06	1.42946e+06	2.50965e+06	8.60208e+06	5034.11	9888.04	411247	6772.82
397.132	107.763	397.131	397.133	108515	120876	158491	0	0	21905.6	71547.3	0	1217.52	46701.3	76091.6	205484	121480	84533.5	84168.7	590861	427876	519215	402563	679246	552784	963522	968723	1.01435e+06	74508.5	63217.8	215022	1.09608e+06	403706	344992	134485	296224	175192	45461.6	77112.8	97205.5	323886	138938	100240	57032.8	70287.4	151755	73871.7	41075.3	74143.8	144852
399.249	203.538	399.248	399.252	145058	87792.6	123433	40004	62408.1	50370.3	55712.9	127684	33916.4	94614	173339	173724	48431.9	87078.4	126973	27599.5	49152.8	125643	70624.3	133195	144273	86336.1	125253	191100	191626	66653.6	64036.2	136104	45733.6	47651.5	37500.7	18960.2	81216.2	36065.1	117988	30484.8	35663.8	0	78548.8	52970.8	23302.3	14515.2	72076	32970.9	60348.1	95076.6
399.25	483.008	399.248	399.252	123979	97920.7	237069	156230	74035.9	198771	56855.7	0	115576	154808	240788	143412	79666.1	141726	168281	53431	123651	118160	86379.1	59237.2	137190	176663	84597.4	118870	231851	242295	271043	187872	38085.9	0	63943.8	27499.8	124891	64721.1	45595.1	103211	9822.43	92610.6	1692.73	5717.91	64251.2	10996.2	72393	87794.4	4152.79	70242.3
400.814	84.4743	400.811	400.816	32441.2	25312.9	0	0	0	0	0	0	0	0	0	0	0	19236.8	22431.3	16403.1	0	33473.3	0	0	0	0	0	0	0	0	0	0	18535.7	0	24227.2	0	0	0	0	0	0	40283.2	0	0	0	19157.6	0	0	0	0
400.827	84.9908	400.826	400.828	4.94476e+06	4.81443e+06	3.30846e+06	2.21201e+06	1.58266e+06	33074.1	5862.64	3.54922e+06	4.03213e+06	3.80872e+06	6.06538e+06	2.31393e+06	314663	5.18171e+06	4.65855e+06	1.83054e+06	3.26516e+06	2.18026e+06	2.80174e+06	1.0715e+06	1.03525e+06	319767	260094	245736	258358	189418	85927.9	140526	3.13049e+06	3.04054e+06	1.85417e+06	370705	1.79174e+06	905054	411827	1.174e+06	651627	3.35112e+06	3.10182e+06	1.56722e+06	1.33191e+06	1.30537e+06	1.08712e+06	3.56047e+06	2.86275e+06	831619
401.83	84.1452	401.83	401.83	132468	143528	159855	0	0	3547.14	0	96952.1	120364	111170	112793	6423.46	0	89393.2	39098.4	61751.5	82809.4	78507.1	47505.9	22197.7	3214.45	0	0	0	0	0	0	0	83041.6	59206.3	18345.5	7627.97	27899.2	0	0	10909	6718.82	44357.1	32304.4	11536.1	2961.2	6462.83	0	64918.6	33305.8	1447.02
402.824	85.5788	402.822	402.825	5.07863e+06	4.6443e+06	2.92722e+06	2.38738e+06	1.41518e+06	45855.9	7771.45	3.38277e+06	3.91677e+06	3.8348e+06	6.09382e+06	2.36313e+06	428140	5.15681e+06	4.54792e+06	1.81188e+06	3.24697e+06	2.23466e+06	2.75538e+06	1.11849e+06	1.04084e+06	495266	436940	421306	820644	194529	83418.1	77746.7	3.12014e+06	3.01731e+06	1.88795e+06	343463	1.63902e+06	831094	400325	1.03828e+06	684190	3.22033e+06	3.17285e+06	1.5474e+06	1.24934e+06	1.20497e+06	1.06052e+06	3.36748e+06	2.87985e+06	626857
403.184	80.1628	403.183	403.186	442231	378689	291562	433480	475701	426643	495285	363531	281473	554237	652614	602912	627452	455207	336279	257076	222585	256018	356585	302484	272214	416836	337022	355632	742993	711113	536169	339341	246260	201673	390338	382417	325675	491718	468928	321286	393302	319313	165477	420376	419636	179052	512653	395791	212958	327204
403.827	82.2408	403.827	403.827	111171	48564.6	108404	11660.4	0	25984.3	0	0	54546.3	151648	117859	85739.2	208406	90438.6	58783.4	65459.4	81560.9	59290.1	41848.1	24380.5	23273.2	0	0	0	0	0	0	0	90907	71624.9	25886.2	0	2746.15	0	0	2441.73	0	28658	26874.8	0	9271.97	9799.51	1110.13	98605.2	32854.9	0
404.821	85.6346	404.821	404.823	1.50767e+06	1.39021e+06	976937	608779	475775	93819.6	0	900883	1.0568e+06	1.16403e+06	1.77591e+06	677933	76205	1.57493e+06	1.44125e+06	584901	971820	691880	837395	340808	303994	219680	27677.2	152487	71335.5	42989.8	158988	0	910724	949822	572929	96767.4	497490	200793	58496.1	354883	207692	947986	941692	487213	388070	405754	501512	1.03865e+06	832475	273970
404.838	83.1628	404.838	404.839	38064.7	139970	43084	0	15073.6	10640.3	175559	178753	114884	64271.2	59435.8	111816	328900	0	0	62328.5	48207.8	88620.9	96137.4	115287	132673	77262.8	48939.5	10945.3	13939.1	11485.3	101197	2381.28	40564.2	24732.4	49531.9	111812	106652	43474.8	18990.9	102708	47999.3	30615.1	76622.3	25895.6	30225.4	21042.9	34837	120143	62695.2	38114
405.106	106.231	405.104	405.107	328666	91186.8	2289.27	9461.76	0	0	82915.7	0	0	271590	169943	74619	662491	154000	28979	0	1173.4	872.715	49660.3	29458.1	7068.68	0	1391.89	23195.6	781013	843591	250886	0	0	0	176485	266522	82069	410030	508803	173711	448289	97463.1	16602.5	350020	261070	38752.8	324742	218396	19051.1	426366
406.819	84.3612	406.817	406.819	132248	137386	22110.5	0	13742.9	3039.45	0	61940	52408.6	61889.4	142581	11419.1	0	177660	42629.4	73227.5	73787.1	57093.2	12582.1	92060.2	2871.95	0	0	0	0	1585.38	0	0	65230.9	74122.4	23535.7	4726.28	9366.94	98096.1	0	7465.08	6396.55	37894.9	60117.8	0	68003.8	15934.8	2613.65	47100.1	69311.3	3103.48
408.962	112.941	408.96	408.962	309782	96793.2	10664.9	107464	84923.3	0	0	17066.2	0	545058	284401	85580.9	270003	163654	11772.1	0	4808.42	0	3853.08	0	3826.92	0	0	0	461032	333292	55403.5	0	6426.52	9361.09	60354.1	31514	3542.59	391161	214970	114162	120500	49463.9	75556.4	314965	168121	6586.2	447377	420057	79471.4	90988
410.842	86.2477	410.836	410.846	85887.3	0	74541.8	0	0	26489.6	3329.52	51388.1	40860.9	69985.7	36539.9	43278	0	45837.8	123598	0	66701.7	0	14062.1	0	0	0	0	0	17302.7	0	0	0	69317.9	10186.5	53057	96816.6	44282	0	0	27738.5	55215.4	0	32512.6	56606.4	21954.1	0	19135	14298.7	83751.5	57474.1
410.856	84.87	410.854	410.856	1.95679e+07	1.37533e+07	9.48273e+06	1.14174e+07	9.06854e+06	3.29331e+06	78486.5	1.27375e+07	1.02159e+07	1.78733e+07	2.10351e+07	1.02164e+07	4.61307e+06	1.87902e+07	1.18196e+07	5.004e+06	5.98234e+06	5.32232e+06	8.89096e+06	4.71392e+06	4.35503e+06	1.6825e+06	1.48492e+06	1.34792e+06	3.00678e+06	1.47024e+06	910681	357118	5.98275e+06	5.57579e+06	9.56386e+06	3.79365e+06	7.64161e+06	6.26829e+06	3.00108e+06	6.76183e+06	5.70837e+06	1.05053e+07	7.62749e+06	9.05689e+06	7.82783e+06	5.65632e+06	7.2189e+06	1.46574e+07	8.59083e+06	5.52883e+06
410.959	114.227	410.959	410.959	84666.1	0	0	105233	0	0	0	0	0	199692	147246	0	109259	26651	0	0	4984.68	0	0	0	0	0	0	0	98712.3	112237	3630.26	0	0	0	0	0	0	107227	66195.9	34031.4	80953.1	0	0	88744.7	60428.8	0	125768	145126	83484.6	21965.9
411.859	83.7697	411.858	411.86	695547	467771	314729	347785	245507	62135.3	0	378626	341843	612313	790838	357599	78584.2	640959	413315	183886	226969	170613	286196	167755	128414	125978	15861.6	54275.7	74271.2	0	0	0	199695	208064	300247	118773	285765	208108	42117.3	208465	149454	345007	296723	323956	250921	204754	239128	500601	283851	185070
412.839	83.8308	412.832	412.841	45555.2	0	0	23698.4	0	0	0	28058.3	0	45376	100995	57129.9	0	82871.6	65031.6	0	0	0	0	0	11932.2	0	0	0	0	0	0	0	0	0	0	0	0	43157.4	0	0	0	57204.4	35270.4	0	0	72628.3	0	0	13507.9	0
412.853	83.5667	412.853	412.853	1.28296e+07	8.81646e+06	6.09953e+06	7.51294e+06	5.94379e+06	2.02773e+06	85712.3	8.19018e+06	6.35614e+06	1.15343e+07	1.35689e+07	6.48898e+06	2.96752e+06	1.1899e+07	7.50089e+06	3.15841e+06	3.86225e+06	3.47934e+06	5.65341e+06	2.99332e+06	2.73704e+06	1.09244e+06	910005	892489	1.74364e+06	992429	637148	222298	3.82552e+06	3.61711e+06	5.99837e+06	2.34454e+06	4.89476e+06	3.95357e+06	1.82025e+06	4.27397e+06	3.71041e+06	6.69188e+06	4.95135e+06	5.83655e+06	4.96876e+06	3.44426e+06	4.57663e+06	9.33854e+06	5.58382e+06	3.57701e+06
413.125	96.9876	413.124	413.126	119232	111779	25137.6	0	64850.1	0	0	0	101337	85536.2	79531	158305	30277.1	192924	5093.87	152148	147500	168242	191281	131185	138313	204128	151440	213554	59102.7	50499.8	104092	182799	70889.4	99345.5	155672	140082	229896	37268.6	0	2242.18	55045.3	155867	43595.7	0	55238.7	1538.15	31812.3	12222.8	0	36452.8
413.266	78.4636	413.265	413.267	1.42679e+06	1.04756e+06	815264	1.07072e+06	1.28331e+06	950474	1.17281e+06	966724	785969	1.58921e+06	1.38611e+06	1.08772e+06	1.48106e+06	1.31786e+06	838151	723197	662325	689054	1.09865e+06	782107	923730	939752	796658	976020	1.85613e+06	1.73465e+06	1.46988e+06	898850	690266	664007	888074	1.05882e+06	1.06535e+06	1.41081e+06	1.66289e+06	1.20815e+06	1.37131e+06	1.03621e+06	756263	1.27033e+06	1.17924e+06	694567	1.82946e+06	1.31474e+06	710417	1.28269e+06
413.856	82.7598	413.856	413.857	499165	299227	205944	136126	217353	23829.8	0	283053	218851	364900	463201	222596	364104	406248	290733	127914	144493	118243	183235	103455	35010.6	12953.6	0	0	3585.28	0	0	0	133691	110091	202847	57333.8	116449	182626	4678.5	84926.3	138445	225492	154724	143043	105627	85014.1	131883	310205	195295	121108
414.027	106.049	414.026	414.029	118926	68593.2	19216.8	0	0	2117.13	0	0	0	111286	168862	98506.1	107459	118251	49533.8	381.111	1734.41	0	0	0	0	0	0	0	6449.02	44993.4	72366.4	0	0	0	20884.9	0	16465.2	14483	40308.6	83531.7	38829.9	45658.7	28924.9	89365.9	121905	101390	2732.07	32460.1	41941.4	41203.1
414.269	80.2798	414.269	414.269	312121	204623	145541	117221	76807.7	208727	62052.8	214486	90591.6	339492	270186	260261	426149	281807	141922	165040	137524	144170	229131	175102	153458	245924	183717	192367	424661	467926	370028	225002	124268	118996	119379	152833	131060	344471	376758	298643	328095	227550	158463	356265	278683	105008	372231	336614	128564	275390
414.85	83.9575	414.849	414.85	1.99833e+06	1.38388e+06	833973	1.00352e+06	736981	316815	0	1.233e+06	934155	1.7357e+06	2.12362e+06	1.00947e+06	440978	1.77396e+06	1.1524e+06	495123	584733	526618	855912	418233	422750	140306	140646	77777.7	274127	63614	33730.4	4972.68	608238	549774	923135	331152	693604	548122	264126	543760	533880	1.00777e+06	704489	825000	695906	479431	648262	1.39668e+06	813715	508183
415.21	525.135	415.209	415.212	305410	1.69394e+06	1.64788e+06	233899	293462	1.92159e+06	615605	1.13492e+06	2.70784e+06	220345	1.08155e+06	1.92107e+06	515706	2.14014e+06	3.74716e+06	2.11909e+06	2.044e+06	2.14159e+06	1.91467e+06	3.3034e+06	2.90998e+06	1.8143e+06	1.78335e+06	1.99525e+06	209457	438906	2.3718e+06	1.33189e+06	944521	778812	280032	496758	887793	147027	252412	653076	92896.5	700722	837373	88433.2	260572	1.15938e+06	119245	128190	1.12035e+06	244820
416.812	86.0118	416.812	416.812	189334	0	0	108364	12773.1	0	0	0	9874.72	317476	243289	0	0	97096.1	9956.35	0	0	0	0	0	0	0	0	25617.4	0	4049.66	0	0	0	2700.11	0	0	1292.31	186941	26283.4	0	0	2333.33	0	2507.86	0	0	53075.5	112651	0	0
417.138	105.332	417.136	417.139	79563.7	124256	98561.8	0	0	0	0	0	0	24364.7	71569.7	165086	59901.4	35576	59386.4	429602	303479	384605	305758	426294	328647	710680	718271	749342	80928	74576.9	218306	850508	268689	238834	83061.8	147460	108357	0	45309.9	59920	313514	93019.1	48464.4	0	3588.42	71713.8	1389.41	63587.7	160172	110216
418.809	86.0981	418.809	418.809	117926	8515.1	0	237639	19861.3	0	0	12663.1	0	218489	146736	7402.84	14409.1	84614.3	0	0	0	0	2645.91	3136.25	0	0	0	0	0	0	0	0	0	0	0	0	0	0	0	0	8328.58	551.917	0	0	1102.37	0	7496.61	100616	10270	0
418.991	93.8963	418.99	418.992	214265	0	0	120946	28613	0	0	0	0	362283	181739	60474.2	321578	216409	0	0	0	0	0	0	0	0	0	0	519464	446475	26292.2	982.541	0	0	0	0	0	373854	278200	93360.3	40522.2	507.683	0	183585	78789.6	0	475601	265679	0	58466
420.318	198.537	420.315	420.321	204092	271550	257805	197670	83095.8	174420	212372	112439	131739	100537	61991.4	280857	120335	97797.1	283215	242632	204220	71664.2	88516.4	240147	267376	73191.6	208315	225746	172187	255619	88703	104233	128316	96991.5	116599	128905	33486.2	38633.5	22210.4	57198.6	101020	50444.4	0	87665.4	39525.1	73492.8	84663.9	8903.91	36991.8	20931.4
420.318	472.488	420.315	420.32	230263	245083	265713	115041	164085	173706	92840.3	139323	36807.1	68114.1	227070	246405	84302.4	130948	183502	213883	46075.2	173316	237415	143183	293462	248580	85564	144877	138629	179305	296285	34861.3	104232	99702.5	60733.3	37030.2	46184.9	90812.9	32582	43810.4	104663	23087.3	679.51	74435.6	33285.2	14820.5	42244.4	56739.3	3482.12	0
420.869	85.6006	420.863	420.871	256674	168980	116985	202677	174886	48462.5	84255.1	155173	86795.8	280223	46292.8	86984.8	207469	95805.8	20662	76576	58426.1	20442.9	119520	36807.9	96401.3	0	14170	68763.5	43335.8	43905.1	11004.7	0	0	39986.3	44392.9	88737	33108.8	56342.3	48765.4	89756.3	55228	49525.2	117149	23981.1	214738	115809	79488.9	121777	23365.9	58120.7
420.884	85.3888	420.884	420.884	4.59847e+07	2.6764e+07	1.89749e+07	3.83146e+07	3.55028e+07	2.01929e+07	8.06575e+06	2.85542e+07	1.71765e+07	5.11828e+07	4.33617e+07	3.22352e+07	3.43022e+07	3.98568e+07	2.10744e+07	1.08517e+07	7.69586e+06	1.01967e+07	1.94706e+07	1.49957e+07	1.40417e+07	1.05892e+07	9.62541e+06	1.00809e+07	2.57765e+07	1.81038e+07	1.25415e+07	4.74471e+06	8.16355e+06	6.84602e+06	3.06009e+07	2.34456e+07	2.52206e+07	3.70571e+07	2.39172e+07	2.98831e+07	2.83726e+07	2.29226e+07	1.30188e+07	3.67375e+07	3.22466e+07	1.75759e+07	3.79964e+07	4.07267e+07	1.88167e+07	2.76445e+07
421.888	85.1666	421.888	421.888	2.18851e+06	1.24644e+06	904273	1.78559e+06	1.58278e+06	936540	395298	1.28635e+06	793167	2.45234e+06	2.09857e+06	1.52722e+06	1.59738e+06	1.89807e+06	1.00802e+06	538931	368147	494242	949374	718684	677200	501953	464516	514557	1.19984e+06	819198	595422	230954	392011	327383	1.44233e+06	1.05863e+06	1.15803e+06	1.72705e+06	1.10296e+06	1.38866e+06	1.34841e+06	997196	600779	1.7393e+06	1.51489e+06	870791	1.85712e+06	1.94585e+06	898688	1.31799e+06
422.868	85.5731	422.865	422.871	45475.5	24010.7	49726.1	44064.6	54467.9	104889	0	53546	65994.1	0	0	37844.7	119864	117332	78698.7	59373.2	0	0	31767.1	0	0	16022	15918.6	0	90380.4	0	0	0	31708.7	0	22397.6	136799	49028.1	54794	0	32675.8	30565	39128.7	14148	86028.3	0	90974	0	47975.6	24881.7	0
422.882	85.3935	422.882	422.882	1.4304e+07	8.32661e+06	5.80849e+06	1.20527e+07	1.1069e+07	6.12738e+06	2.43491e+06	8.83023e+06	5.21789e+06	1.61942e+07	1.35829e+07	1.0175e+07	1.05742e+07	1.23633e+07	6.50719e+06	3.46866e+06	2.40583e+06	3.20333e+06	6.18125e+06	4.7631e+06	4.44879e+06	3.3304e+06	3.00611e+06	3.12076e+06	8.17616e+06	5.55904e+06	4.01365e+06	1.53914e+06	2.52778e+06	2.11802e+06	9.46545e+06	7.15486e+06	7.62144e+06	1.13332e+07	7.27314e+06	9.34437e+06	8.75032e+06	7.12366e+06	4.0114e+06	1.13222e+07	1.00589e+07	5.54413e+06	1.19259e+07	1.27956e+07	5.92162e+06	8.65977e+06
422.972	93.5367	422.971	422.973	63187.4	44193.2	0	157297	0	5878.38	0	0	0	39371.3	65682.2	70992.2	0	99580.6	0	12111.8	22611.4	0	87420.8	113901	108176	102576	90935.6	131309	0	0	29130.4	104754	0	1965.18	0	0	0	0	62588.1	13026	0	47256.3	0	175153	12004.6	131407	0	61085	11530.2	39764
423.885	84.6338	423.885	423.885	635595	352987	251480	467622	529111	250228	12222	419334	232142	748437	610661	466818	435213	518187	262565	156155	117507	144134	305833	194474	191427	133919	122513	131371	298342	249198	155009	72310.2	95519.7	106126	445016	282596	314722	520193	333103	396387	374687	302456	185581	517705	437176	193277	514559	587236	253400	410439
424.886	84.2824	424.886	424.886	175969	108116	40400.1	121362	32598.4	0	0	0	0	204646	169784	124149	0	189892	66156.8	0	0	0	0	0	0	0	0	0	0	0	0	0	0	0	106844	0	0	0	0	0	0	0	42368.7	141164	122462	28313.1	0	172765	0	0
424.898	89.8426	424.895	424.901	217222	259652	30699.7	154069	190776	218628	3.1094e+06	442258	204346	204611	309306	223306	586820	364744	194582	378114	314849	262296	526008	453205	440271	541522	491895	543184	616316	677852	459780	450426	317245	286650	346772	606620	504124	501210	498774	317112	505769	491211	255832	348933	375455	181300	612568	303961	194075	470982
426.085	108.338	426.085	426.086	72230.7	152088	413086	0	0	58120.7	175088	65847.3	59678.4	32483.9	67956.2	208637	82470.5	71961.8	106763	726583	574789	734707	691040	1.06796e+06	1.24254e+06	1.82444e+06	1.83632e+06	1.95242e+06	122365	176011	458353	2.67232e+06	892336	801537	354779	590135	422795	59962.8	196551	222623	345761	227448	210834	90304.3	108076	313136	69001.2	30871.7	180193	356616
426.841	86.092	426.84	426.843	1.01345e+06	153547	0	750819	646129	0	14298.4	166422	108147	1.39073e+06	889917	163901	322552	485298	57222.5	2769.34	31928.5	0	113871	6286.6	617.278	0	2985.35	63659.2	342110	126043	54870.4	0	30128.3	20138.3	227279	92279.3	408312	491935	138136	145818	160889	63897.9	165507	372711	245990	37994	558697	689025	133052	150921
426.897	100.966	426.895	426.898	177751	138520	194577	0	0	45469.3	4452.44	35763.1	8268.33	235155	235049	122799	274632	170631	135107	134256	195305	140491	296406	114023	162761	65216	82835.2	38547.3	39983.9	126009	54898.8	4474.5	187050	165979	95932	0	99102.7	51325.7	127656	86834.6	143450	189275	87546.6	61158.1	93879.5	54227.9	58700.8	120434	58771.4	97231.5
427.095	131.805	427.093	427.096	136308	23600.8	472.883	401292	275083	28729.8	121347	48518.7	0	44987.7	31267.9	0	265692	107861	15933.5	10405.7	8648.7	0	0	0	0	0	0	0	30748	31773.5	0	0	0	0	60329.2	66663.4	22529.2	340393	310128	110014	20349.5	1259.66	0	259884	197689	11695.1	47085.8	35487.1	0	23998.3
427.377	58.5305	427.374	427.379	46581.2	101750	114598	42123.4	83778.2	47740.2	52736.7	102445	42556.9	99852.5	103376	101544	132288	104268	89719.5	131185	126230	97904.5	71847.6	91053.7	45628.4	121122	116857	115974	64313.8	119207	116341	115245	78585.2	101178	27264.7	21624.7	46334.6	23088.8	19286.4	58342.3	82297.7	28754.1	22872.3	69482.8	67462.3	14706.7	54962	110404	124282	105733
427.378	269.36	427.375	427.381	48469.4	279084	247380	18005.6	76590.8	98452.8	22788.8	215655	19139.7	134205	145117	188920	38069.9	69658.8	102692	76584.8	212522	312165	100842	155171	31140.2	167402	311720	35188.3	146194	114098	216498	99885.3	138933	127533	77731.6	97520.9	57465	131602	66384.6	22409.5	138891	142347	115016	106674	64574.3	123491	108623	101119	118681	138333
427.378	545.487	427.372	427.38	107950	73857.1	73862.7	102463	189426	42082.2	0	106571	0	99249.3	89144.5	105593	185842	79857.6	150701	118608	190601	195852	118834	118456	45036.8	117949	149475	113839	0	242692	0	116910	132681	156872	105922	0	78598.2	0	144311	24073.6	68112.3	62437.8	37714.4	97868.4	88499.3	90685.2	108248	101438	307357	41746.6
428.838	86.032	428.837	428.842	303390	11286.7	0	347304	160994	0	0	172193	0	465270	281325	74527.3	115579	159011	0	0	0	0	3883.28	1689.6	0	0	11796.8	0	86992.6	77134.5	106062	51236.9	0	0	88490	33485.1	64555.9	178065	82651.8	42848	39077.7	0	0	135248	132660	0	164611	220496	0	67157.5
430.696	89.1062	430.695	430.698	1.00804e+06	1.0025e+06	1.24908e+06	522374	830588	201651	197890	886312	685191	245852	1.24086e+06	581098	203990	1.09012e+06	535608	661392	2.21486e+06	997859	719687	225417	42909.1	62972.9	50604.5	56499.7	101556	21794.6	0	0	1.95813e+06	2.20297e+06	529789	193207	483418	250762	52087.4	60103.8	31173	887154	633407	137343	416843	452843	270891	984229	510394	318013
430.896	87.66	430.885	430.9	36372.7	193470	109368	270932	261810	552061	857506	165685	266924	132429	152877	207588	483204	355818	130413	120590	37116	40762.4	46846	62960.5	219011	90758.5	82239.4	212037	934908	207466	65060.1	200905	75138.5	0	136642	532493	305252	160428	259141	263171	40839.5	32345.8	124554	0	42011.1	246061	22353.1	66145.1	0	129269
430.913	85.1757	430.912	430.914	4.35628e+07	2.25001e+07	1.75352e+07	5.41197e+07	5.79568e+07	6.15662e+07	1.165e+08	2.71922e+07	1.31361e+07	6.00255e+07	3.63214e+07	4.62306e+07	1.18802e+08	3.51009e+07	1.62476e+07	1.16283e+07	4.6886e+06	9.50704e+06	2.02933e+07	2.47868e+07	2.45268e+07	3.91718e+07	3.76506e+07	4.25381e+07	1.45515e+08	1.51372e+08	1.09488e+08	3.99814e+07	5.23196e+06	4.04389e+06	4.2374e+07	6.89088e+07	3.70012e+07	1.06812e+08	1.21819e+08	6.37943e+07	6.39581e+07	2.20652e+07	1.03234e+07	6.59154e+07	6.21114e+07	2.79277e+07	9.57725e+07	4.71881e+07	1.86681e+07	6.18837e+07
431.004	93.0543	431.004	431.006	323441	129933	0	205453	223122	264928	520516	175060	52647.4	254552	215922	240775	576241	275692	75900.3	64861.4	13344.8	90428.5	148853	186899	185286	555138	542265	577041	617052	638370	680817	784850	35362.4	2019.77	275501	403569	269879	379146	540351	254883	462078	191010	38140.9	306161	306796	196203	396618	278618	128712	404298
431.917	85.0024	431.917	431.917	2.55976e+06	1.35381e+06	1.02981e+06	3.14187e+06	3.42341e+06	3.74232e+06	6.98859e+06	1.48874e+06	794376	3.57048e+06	2.14019e+06	2.80518e+06	7.0621e+06	1.98854e+06	963803	693530	280367	575794	1.24786e+06	1.45027e+06	1.47295e+06	2.39886e+06	2.33433e+06	2.66052e+06	8.93291e+06	9.15914e+06	6.59163e+06	2.51551e+06	325212	233844	2.42158e+06	4.05272e+06	2.20436e+06	6.32074e+06	7.21407e+06	3.72141e+06	3.89759e+06	1.30924e+06	582675	3.84772e+06	3.63535e+06	1.69188e+06	5.73511e+06	2.78795e+06	1.05971e+06	3.75894e+06
432.693	91.1473	432.692	432.694	936752	846270	1.20606e+06	49764.8	555295	145874	5241.72	869910	753890	811854	79327.6	535327	105631	1.08351e+06	619761	758306	2.18089e+06	829269	643089	471007	295587	87603	46214.7	39526.6	111509	25103.2	30294.1	8036.37	1.80916e+06	2.11804e+06	589722	177113	428441	359898	37974.7	343558	20423.8	858425	870111	122998	244721	355716	232058	1.01325e+06	656983	205661
432.918	84.8359	432.918	432.918	776867	414065	323616	987030	1.04592e+06	1.2152e+06	2.33403e+06	473205	228202	1.18809e+06	669950	886652	2.30905e+06	632083	317848	269566	196256	216287	375540	486871	477891	833844	783315	868914	2.88623e+06	2.99353e+06	2.14753e+06	851688	170050	157875	1.0591e+06	1.51563e+06	964352	2.06038e+06	2.38282e+06	1.28625e+06	1.27684e+06	392691	166332	1.2487e+06	1.09961e+06	514419	1.85864e+06	881227	357533	1.19474e+06
433.937	81.1685	433.937	433.937	53742.3	6994.82	0	19669.6	146615	0	0	6389.86	0	95194.6	50364.8	0	0	80342.6	0	210975	265570	186346	196973	154808	69314.7	210280	39972	23739.1	0	15390	0	0	227823	266680	314195	150404	140078	95833.9	0	0	51326.4	40364.4	92244	86462	32882.8	99122.6	0	55454.8	0	78778.2
434.89	112.318	434.889	434.891	175566	118427	90583.4	0	0	0	0	0	0	169457	160395	184862	192102	218156	131586	13857.7	18785.2	6324.17	61306.4	85905.7	4322.42	1047.22	0	0	165430	121462	134190	6679.46	72402.6	70797.6	123550	128566	107386	174942	117532	170414	163264	173738	190354	218951	180459	141424	119913	143913	149619	158153
434.929	96.3542	434.928	434.931	149000	0	0	9344.68	32039.6	3830.96	0	0	0	158683	166239	36100	153725	76916.2	0	0	0	0	46572	9030.18	21429.9	71966.8	122462	78772.4	210980	216699	214555	64680	0	0	123761	115471	123111	174162	93511.4	69418.5	181599	37117.2	0	172945	134749	44387	163299	163825	71951.7	228044
435.016	96.5079	435.016	435.018	128366	0	0	0	22532.9	0	0	0	0	93767.8	47602.3	3233.43	140410	5512.41	45694	0	0	0	11258.2	1111.95	0	0	9110.11	0	374167	417718	113078	0	0	0	103462	68433	51938.3	79649.5	154942	35707.6	133874	2993.57	0	109631	81983.3	2136.16	168731	78953.4	1968.73	89003.2
435.103	102.923	435.103	435.105	537043	481182	159905	85724.5	97995.4	125791	66040.7	287369	186325	363347	467540	472687	339683	455060	290369	328244	274176	349122	876927	452590	396216	361829	282670	403503	213712	217823	391341	165688	408122	323201	618767	569181	601537	151718	219089	290729	454892	524251	258282	234738	290167	239085	171044	164248	179335	433534
436.87	85.6548	436.869	436.875	1.59608e+06	255802	101321	1.69483e+06	1.31856e+06	0	1.19526e+06	446972	0	2.29771e+06	1.21497e+06	347937	2.29068e+06	829703	59408.3	43424.7	78734.6	45747.9	134943	85206.8	90415.3	128053	99599.2	89981.9	3.39227e+06	2.77249e+06	559617	79336.3	5066.24	0	620222	529260	232395	2.50494e+06	1.62765e+06	541558	648968	191328	34170.4	1.08373e+06	818933	86408.3	2.02412e+06	1.36554e+06	89085.1	734883
436.887	110.857	436.886	436.889	271769	200258	166833	32430.1	27188	0	0	23756.3	0	247771	231279	226421	288368	251915	199029	77026.1	37986.8	44742.4	97155.5	34703.6	67867.1	45209.7	0	0	0	0	128914	0	66530.9	43710.5	213016	191655	149099	0	173015	215189	222603	260450	250135	216833	207626	203536	110122	158636	224853	183167
437.101	102.669	437.099	437.102	213428	120964	30536.3	8137.78	30095.6	43386.6	28047.2	75425.4	33218.7	98984.9	123273	129687	99224.9	159253	95278.7	93517.1	77041.7	87077.1	252656	119163	114251	88853.9	72885.2	104446	141068	127736	137624	71458.9	87762.2	79559.2	198846	269091	191717	41104.9	64205.3	63443.6	158519	182218	60066.8	124862	77944.4	45308.2	52941	20653.2	32282.9	114591
437.235	99.6754	437.23	437.236	122546	75811.7	54447.7	146038	71630.8	64903.1	368887	200203	132322	70793.2	76402.4	99193.1	7.43464e+07	6.55997e+07	4.3239e+07	2.6574e+07	2.41346e+07	2.45143e+07	97205.4	43566.1	53234.7	8.49455e+06	8.40776e+06	8.51389e+06	52839.4	96529.2	44956	2.18961e+07	1.94109e+07	1.87472e+07	2.1604e+08	1.99032e+08	1.64693e+08	9.91222e+07	9.55883e+07	7.6861e+07	1.2745e+07	9.94162e+06	6.61459e+06	1.01603e+08	1.00286e+08	5.39756e+07	940809	886040	600968	4.59933e+07
437.874	84.8299	437.873	437.876	260865	189233	96319.2	153285	136882	12167	0	112610	8985.87	290136	293660	63176.9	117196	187193	89833.2	50900.9	7825.44	90600.6	14738.2	2431.57	4720.44	38735.8	72555	115271	119642	87028.7	2087.43	52483.7	35246.6	19855.6	78600.9	0	29433.7	153486	174420	76440.9	42008.5	50194.2	5776.89	212340	44119.9	51753.1	114498	77598.3	1770.82	72472.6
438.883	113.857	438.875	438.884	87882.1	70615.1	68280.4	0	0	0	0	0	0	80370.7	87890.6	119355	186168	116274	83984.9	32474.7	9361.36	0	130520	4319.77	0	659.544	0	0	71133.5	52387	34200.2	0	10523.3	9901.51	161340	72717.7	76927.3	180613	224102	108660	95830	102024	93893.9	96999.9	86572	90959.8	63851.5	79385.6	100110	93655.9
439.071	108.007	439.068	439.077	115274	6549.49	0	47320.8	46082.7	0	0	20620.4	0	57595.9	40367.5	28710.3	60753.6	173118	0	0	0	40183.6	50385.7	1286.35	13082.4	0	0	0	57224.7	43168.1	20240.3	0	343.394	0	52948.6	78273.5	37274.4	0	31732.9	42003.1	58688.8	10747.1	0	99283.7	50275.2	29892.6	0	1417.7	0	101250
439.17	82.9293	439.17	439.173	299757	154406	130887	104011	108744	210450	111145	53057.7	147951	344375	317737	223174	365135	299830	279518	145341	114681	133790	197221	178172	177850	209023	196341	230926	417611	428003	336138	162485	127742	105219	318719	297913	218678	305704	372358	311505	316005	287107	202744	362546	327323	165967	391968	349621	155261	243780
440.906	105.549	440.905	440.908	826061	570401	450478	0	0	0	0	0	0	1.38027e+06	1.08006e+06	454621	640761	960717	725934	196196	256925	201831	235865	125104	121614	85425.4	40616.4	87215.3	503713	326238	195162	70891.8	240046	251529	753910	451121	488984	792143	456207	604441	532522	927577	850768	814692	778990	378496	673649	1.06804e+06	765881	465870
441.083	108.292	441.082	441.087	150412	26853.9	0	40948.6	94745.2	415003	174555	228937	284278	126807	106156	40649.3	128951	98204.5	0	0	0	435.352	2111.29	0	0	0	0	0	74828.5	70859.8	30539	15895.1	0	0	139201	148156	86094.9	88953.9	55950.3	37798.7	86558.4	44392.6	14787.5	75921.5	98766	18610.4	15132.9	60353.8	0	140888
442.904	106.978	442.903	442.905	1.09614e+06	765036	589051	373302	374816	153347	30148.6	76785.5	247386	1.67704e+06	1.35849e+06	558544	793089	1.21635e+06	885917	180312	286493	180976	299266	159348	165337	3262.48	5446.6	0	605556	504844	230622	0	263670	258784	653074	222558	344219	990058	451013	723404	682148	1.18675e+06	1.06197e+06	1.01555e+06	965443	496647	867625	1.4021e+06	959893	575670
443.965	81.0849	443.965	443.965	239869	45704.8	2831.29	37056.9	251685	8403.59	5024.69	175086	55159.1	210089	164228	70992.7	47074.8	174790	28469.6	527762	453142	494602	535817	269879	188565	117221	191271	167925	128568	25464.8	2969.76	101607	449777	400966	201710	102304	85555	97047.9	64565.9	26258.3	115809	124111	39281.1	109255	172422	21904.9	187262	157398	12277.4	99242.6
444.901	107.226	444.901	444.902	494623	346535	252455	163616	107218	0	0	37001.5	117014	787337	637476	281941	350803	575366	446103	102947	95543	140213	154124	62673.8	66500.6	0	6116.32	0	265268	182948	113042	0	136437	115945	344762	137512	153897	434964	199449	321935	308676	503271	459724	501127	433487	202369	426820	656802	450237	309656
444.958	94.8321	444.958	444.958	222551	11042	0	86143.9	79145.8	64034.6	301861	93939.1	0	209898	174604	34724.3	546195	114158	0	0	0	0	63624.9	20443.3	18123.4	120381	72571.4	78293.5	703400	752551	346005	89123.4	0	0	282041	308082	46478.6	304915	441099	187850	428173	20778.7	470.818	323188	317945	26216.3	378860	233187	4283.11	464207
445.133	98.4789	445.131	445.133	220446	35037.3	0	163744	192529	136995	416446	109933	0	179354	156238	85629.2	361564	123914	0	0	0	0	74144.1	21898	83341.8	96455.1	56484.6	77531.7	350207	417317	333002	59839.4	0	0	249712	286013	121952	181265	253884	165461	329526	59635.7	0	200741	161861	3867.19	192500	138705	0	347629
445.962	81.2114	445.962	445.962	172004	55596.9	0	84940.1	12716.1	0	0	55776.9	6291.02	68109.2	94477.8	12952.2	26847.1	67746.3	0	274362	269035	303519	295267	168023	143911	180689	120260	187187	78776.9	128121	5057.19	54651.9	281130	233020	114281	70621.4	164562	61659.8	48430.7	83742.5	66702.8	70568.8	5791.09	53305.4	32585.3	0	97160.5	74691	0	64201.5
446.897	104.603	446.896	446.899	262288	36341.9	61149	0	0	0	0	0	0	364414	120700	0	0	84306.2	45413.3	0	46739.7	84918.4	6778.22	0	0	0	0	0	0	0	0	0	124666	24434.9	0	0	0	0	0	0	0	48555.6	106187	0	0	0	71533.4	296735	154941	33606.5
447.098	109.913	447.097	447.102	379307	649353	794913	1.25705e+06	1.52093e+06	2.01589e+06	639259	1.94078e+06	1.14861e+06	189377	295497	837940	305164	290021	495414	1.48566e+06	1.32652e+06	1.40098e+06	1.26332e+06	1.61937e+06	1.37657e+06	1.69005e+06	1.44984e+06	1.69619e+06	175010	221275	621082	1.30974e+06	1.21991e+06	1.10034e+06	454739	699898	691466	87930.3	186056	305074	384693	390109	393240	143909	145465	426081	65568.1	47540.5	286066	427967
447.345	304.92	447.342	447.347	31821.4	47583.5	107926	98541.8	162859	46901.9	73378.1	63680.7	94945.2	32596.4	64060.5	221280	50305.5	103318	71715.2	58605.6	44612.9	30983.2	45902.1	61466.3	113367	66785.7	112846	101223	53371.4	147259	41949.5	144488	136838	124359	92000.7	44324.2	67064.3	103393	18852.6	2748.58	6741.12	0	163964	195.508	40998.8	57443.9	0	0	64321.5	21909.5
447.345	527.735	447.345	447.347	81105.7	137280	73316.1	51235.6	85024.6	80446.8	97762.3	0	86267.6	158340	86852.6	78935.5	70758.5	42822.8	15697.7	0	71665	119898	59630.7	30049.5	62604.4	24644.2	110133	45801.8	30358	54929.5	71807.7	68116.1	99965.3	119247	65671.3	97189.2	14762.2	48879	115583	37934.8	0	0	0	4847.06	32481	3174.02	1509.53	0	45098	100643
447.904	82.7011	447.902	447.905	210446	122866	67568.4	35511.2	134886	96456.4	173013	50117.9	0	283937	257567	100560	230091	86001.9	15879.4	0	0	4333.41	0	9576.08	58652	69699.4	93703.2	88620	175762	42689.6	83024.3	117217	0	0	0	78895.1	129308	263313	163080	50066.3	93859.3	0	1542.51	136901	69095.9	120343	167358	55459	0	59283.1
449.094	110.667	449.093	449.096	95101.4	181581	227896	0	0	0	0	0	22725	29576.8	58320.7	246121	58560.4	88067.4	151164	439615	422412	423197	378799	477198	410774	515811	439008	516869	20076.4	27853.7	175324	383497	339910	324726	108126	186688	169084	0	49033	72752	100884	102628	102427	5587.48	44146	102999	0	0	76344.3	102880
450.017	555.098	450.014	450.019	108323	73005.6	128234	0	0	0	0	0	0	68819.2	0	165319	141969	167939	137237	220704	105958	35835.1	0	0	0	0	0	0	0	678.742	0	0	0	0	0	0	0	0	0	0	0	0	1861.09	2229.98	0	0	0	0	0	0
450.856	108.294	450.856	450.857	90501.9	78452	26731.7	4715.27	0	0	1573.68	0	2025.53	237053	236284	0	44881	73846	32983.6	0	16468.8	13901.5	4665.87	1231.92	2774.24	0	0	0	62087	19719.7	0	0	348.444	3704.94	79554.6	0	3652.56	101117	7141.65	36541.2	53928.1	62231.9	0	87997.5	84211.3	0	40342.3	81492.6	40632.7	71382
450.935	101.97	450.935	450.937	306433	269816	46263.2	0	0	0	0	115870	143098	488391	429682	226811	254489	375459	211765	67628.7	0	0	167574	57978.7	64352.3	22283.5	89789.2	7633	285290	226374	115075	0	9123.09	10902.1	141076	42941.9	139879	427016	240266	327540	238618	286460	232351	452313	370607	168365	471022	707346	250059	213271
452.854	110.171	452.854	452.855	88690.3	34044.8	0	38114.5	0	0	0	0	0	155099	99148	7599.65	68349.2	95431.7	0	0	0	9823.07	1567.31	13853	0	0	0	0	79886.8	18861.7	1804.64	0	0	0	97678.2	2315.54	5876.2	108019	11749.7	28736.7	44954.2	41225.9	0	106644	95370.1	10045.1	35151.7	107371	2783.01	77393.5
452.932	102.482	452.926	452.933	274183	266612	40248.7	3246.87	2202.1	0	0	190518	141941	459273	432436	218470	211503	345946	173345	43025.3	122955	41392.7	160021	57263.6	60124.3	11844.5	18340.9	117221	294181	201462	109080	56065.7	22696.5	19854.2	101894	72663.6	119015	400193	211584	266634	246930	291785	197357	470826	329820	220976	463104	666592	235110	206459
453.114	103.485	453.112	453.115	538794	707785	390058	0	0	250222	0	0	213324	290199	424284	610846	163442	333636	316437	278631	238958	254395	878163	499946	456851	341643	328806	316319	71051.6	91317.7	367618	191743	266570	234303	350344	374612	423676	31587.1	50145.8	119878	179577	201837	151676	19649.5	45957.1	108216	0	16464.4	104225	144502
453.994	81.2489	453.994	453.996	473482	170796	26923.2	354883	305390	81720.1	63746.8	296664	63984.3	416137	290596	159347	403438	327170	70612.8	815614	509653	778590	913809	569063	556922	801637	763749	776593	361884	165429	70695.8	527728	506100	425357	609819	524403	382558	357962	246766	209525	540234	262744	45141.1	394308	368690	41484.4	396853	267542	22898.2	460791
454.492	563.697	454.491	454.492	137799	256290	116417	0	0	0	0	0	0	136147	218330	144190	218152	264347	419234	235259	188057	0	0	0	0	0	0	0	0	0	0	0	0	0	0	0	0	0	634.847	0	0	0	0	0	0	0	0	0	0	0
454.879	81.1627	454.877	454.879	169790	88255.4	48836.1	17125.2	517.797	0	0	0	60769.1	221651	123619	146852	107935	77190.2	0	0	0	34716.9	109127	41429.5	46335	19492.4	0	0	0	216.999	0	0	0	0	138549	128303	0	145840	62543.8	77391.6	140586	45771.4	85023.8	38014.6	53476.6	0	153778	90897.7	0	58411.2
454.931	102.857	454.929	454.934	80205.8	73103.2	0	0	0	0	0	0	89870	141944	110617	54822.3	0	39459.8	213211	119834	185336	148991	45461.4	4669.59	6193.13	8149.84	24320.8	23907.8	84570	57548.4	8077.54	85788.5	104829	152351	437107	405924	395219	0	0	0	81164.6	93053.4	40306.1	104034	55713.9	29905	127343	186163	59385.6	36581.2
455.111	103.704	455.11	455.113	160483	208606	120288	0	0	0	0	12332.5	0	76096.9	96302.3	183615	5206.4	69655.6	96242.3	70961.9	62570.8	61503.6	287769	135961	139711	145102	94466	110100	0	0	89503.5	29144.1	86678.8	66840	115260	93724.9	99985.1	0	0	3441.49	60545.7	56230	49462.1	0	0	4880.76	0	0	65841.5	30341.8
455.992	81.1507	455.989	455.992	115597	18311.4	0	0	5042.17	2061.37	0	126362	0	78406.9	74498.5	35696.4	51056.8	26046	0	254975	156233	217349	240908	156901	177747	210496	203373	202822	30246	37673.4	5461.88	127445	160006	122890	176992	133989	98850.4	115902	40588.3	19123.1	118793	43513.1	0	63920.5	104951	2632.82	59123.6	101061	0	103462
457.126	107.52	457.125	457.128	298685	380739	394789	2226.65	3790.67	71994.5	187270	98361.7	97488.7	181071	221451	524002	469054	267603	312032	848029	787704	817304	876457	1.03397e+06	968551	1.38623e+06	1.2058e+06	1.43919e+06	269017	404719	788635	1.31251e+06	714227	685926	488031	780362	527727	189634	330049	390939	537133	346582	349738	201442	210769	370009	128520	88494.2	254889	488427
458.786	81.8645	458.786	458.786	1.08613e+06	1.35979e+06	659008	378333	194957	120697	0	784040	1.45428e+06	756802	1.72306e+06	354140	93441.6	1.38155e+06	1.42162e+06	595995	1.52921e+06	828521	335854	357678	295102	47578	135589	39958.2	28536.8	10148.5	146934	0	1.40394e+06	1.46913e+06	388295	133613	282877	106527	76073.3	208001	230813	759861	1.06251e+06	234345	235036	452613	99609.1	609831	798005	187269
459.892	80.7979	459.892	459.892	277008	210274	59298.7	266618	408321	199690	108439	0	0	382486	258610	257604	481796	291160	50994.9	0	0	186241	250420	199155	180364	181472	176894	196957	322190	197482	168852	107496	0	0	209185	281919	223656	264287	250012	237549	208521	93795.3	78996.4	227669	140441	77861.8	226055	148798	35574.3	163571
460.783	82.2514	460.783	460.783	1.47359e+06	1.85726e+06	1.3562e+06	537443	599526	140969	0	1.23362e+06	1.83302e+06	933824	2.23236e+06	470575	158386	1.85573e+06	1.79323e+06	828076	1.99689e+06	1.08805e+06	1.07738e+06	450111	546384	172852	194147	267413	187968	24086.8	3816.12	0	1.80392e+06	1.94924e+06	520493	159082	331882	56126.8	295299	255814	232716	966422	1.36105e+06	298072	300395	304306	112323	767453	1.05873e+06	178463
460.964	99.788	460.963	460.965	887154	388570	0	196116	135043	12705.7	44776.4	242714	48291	1.09322e+06	924847	345203	514174	714775	143947	0	0	0	212541	52294.1	41146.8	67362.5	24709.6	32819.7	668566	528663	331903	0	3671.3	0	398772	143369	289039	893806	487707	582660	573936	435218	128309	945258	738207	373136	1.07964e+06	1.28496e+06	196965	501707
461.053	106.82	461.053	461.058	101120	9452.93	0	234657	262970	0	40214.7	117672	15174.2	64135.5	73568	25554.1	120139	32651.2	0	1890.47	0	0	28483	0	0	0	6995.71	0	74032.7	94381.1	22036	0	0	0	152212	63760	0	36800.9	0	0	115828	62527.8	44050.1	67759.2	41278.4	0	36830.2	16764.4	0	99420.4
461.125	88.1848	461.125	461.125	572270	400994	377759	401943	408518	654950	1.18749e+06	590563	408806	167044	199056	227086	1.14451e+06	922016	464197	18144	0	0	98004.1	121713	84136.3	39953.7	2269.75	61325.3	651637	729993	779448	0	0	24218.6	277527	400171	448553	133407	146345	138360	966063	951059	588839	1.42053e+06	1.66315e+06	929054	729784	557500	334752	372216
462.779	82.4791	462.779	462.781	643955	812555	408436	424981	127697	79398.6	0	443024	794321	459216	857355	232781	53633.3	789746	800875	406608	888810	529757	491873	90399.6	438332	130654	71554.3	109168	17862.7	1797.43	0	0	812111	909878	226085	164253	164372	245761	36958.8	107259	100960	427166	573512	202144	214047	262651	39478.2	350051	521862	124909
462.961	99.8998	462.96	462.963	520972	202321	684.278	24939.5	0	0	0	49312.2	12460.6	681719	554476	204821	286037	404473	64570.3	0	0	0	117072	26985.3	34039.3	29985.2	19378.2	50581.3	412221	338052	175365	0	0	0	243334	88266.4	177339	559922	310419	354848	368230	283897	123688	566388	419233	177103	633242	783216	99896.4	306377
463.064	109.413	463.064	463.066	705459	165055	0	56448.9	89210.7	0	9156.07	76168	0	711263	568334	163185	576838	511337	87880.7	0	0	0	49327.5	0	0	0	0	0	637396	455498	259172	0	0	0	498792	268839	161206	427294	213303	260673	441484	315267	133925	367590	417836	101911	233655	308113	98450.3	561427
464.023	80.4105	464.022	464.024	442496	129409	67710.5	340175	468932	304118	1.6223e+06	221603	17247.8	503031	227142	226824	1.19597e+06	249058	14978.2	808208	296122	636519	853400	822429	846112	2.38029e+06	2.31232e+06	2.55775e+06	1.51171e+06	1.4741e+06	812866	3.30772e+06	327442	239811	646218	1.24126e+06	537610	859186	996861	408047	1.00823e+06	194471	15340	667466	648713	62674	864476	314001	10559.9	912712
464.776	82.5447	464.776	464.776	100196	86273.9	167306	10465.6	15135.3	11424.3	0	26986.5	53879	118236	161225	111520	97625.5	140700	268977	98188	139430	106837	90345.9	113598	59284.9	1366.41	0	1209.88	0	0	619.533	2101.96	162126	173126	38454.8	8788.25	21167.6	2844.36	4530.21	12818.2	11310.2	78167.5	89095.6	31288.7	17962.2	15299.1	0	40898.3	111432	10755.2
464.957	100.572	464.957	464.959	67936.8	10802.5	11794	0	8786.92	0	0	0	0	106696	45876.3	168773	0	116213	0	0	0	4744.82	5311.95	0	0	0	0	0	48382.9	30390.7	0	0	0	0	0	0	0	31801.3	162283	36431.4	105849	12970.3	0	34014.5	172547	0	88269.3	89764.8	2908.27	67685.6
465.061	109.453	465.059	465.062	182804	43987	0	0	0	0	0	0	0	205356	162875	34693.3	144594	123234	5696.56	0	0	0	0	8159.33	0	0	0	0	216725	100961	50517.1	0	0	0	147975	48661.4	46017.3	98245.6	53819.6	71817.9	120347	81906.5	31361.4	118101	112627	33565.4	65178.1	73447.7	22032.5	166488
468.814	83.5096	468.813	468.816	5.47419e+06	4.44272e+06	3.23231e+06	2.50295e+06	1.68645e+06	330476	0	3.65527e+06	3.84337e+06	4.06259e+06	6.65819e+06	2.67519e+06	448262	5.55963e+06	4.54437e+06	1.87317e+06	2.94135e+06	2.08282e+06	2.93161e+06	1.19795e+06	1.0336e+06	271319	241366	463903	133740	44837.2	99931.9	86820.6	2.9524e+06	2.79886e+06	2.11126e+06	418348	1.73968e+06	688945	65183.7	903774	771432	3.25489e+06	2.96953e+06	1.5626e+06	1.12887e+06	1.20466e+06	841618	3.35756e+06	2.85174e+06	716354
469.354	88.4029	469.351	469.354	5.32082e+06	1.94352e+07	4.25821e+07	2.19267e+06	3.17392e+06	2.73995e+07	1.13255e+07	1.76078e+07	4.57221e+07	493507	1.42713e+06	6.3132e+06	9.78703e+06	1.70076e+07	5.20618e+07	1.75722e+06	1.39593e+06	1.65312e+06	4.92208e+06	9.30309e+06	1.01219e+07	1.82473e+06	1.97635e+06	1.87496e+06	3.35113e+06	4.89166e+06	2.01417e+07	1.48057e+06	770423	757135	3.64737e+06	5.25793e+06	8.12972e+06	232725	590174	1.75136e+06	9.49287e+06	1.69297e+07	2.15875e+07	9.63165e+06	1.66852e+07	4.24848e+07	1.88892e+06	2.74772e+06	1.54922e+07	2.42893e+06
469.818	82.4868	469.816	469.819	191244	168816	123687	138570	0	0	0	60597.3	143092	235001	191822	113429	108296	171932	158607	86316.6	100215	71423.3	112588	76481.1	43320.9	0	0	2123.58	0	0	0	0	94900.3	94608.4	80735.3	208175	103523	96644.6	0	90924.3	0	119024	142918	128653	12051.3	19671.1	0	138888	117847	0
470.356	88.5447	470.356	470.356	1.46238e+06	5.60995e+06	1.25748e+07	566689	879884	7.97685e+06	3.12881e+06	5.15206e+06	1.41865e+07	214910	402437	1.75182e+06	2.67145e+06	4.7036e+06	1.53454e+07	516125	372009	440325	1.42638e+06	2.74589e+06	3.01877e+06	553512	560395	535765	902033	1.31206e+06	5.6415e+06	379187	232199	199462	925656	1.48195e+06	2.26164e+06	85987.9	165747	471841	2.72086e+06	7330112	6.53303e+06	2.75704e+06	4.76967e+06	1.24342e+07	502292	756523	4.54687e+06	645917
470.811	82.5821	470.81	470.812	5.04497e+06	4.22547e+06	3.07257e+06	2.40863e+06	1.67314e+06	301816	0	3.46969e+06	3.58189e+06	3.87457e+06	6.2632e+06	2.39052e+06	373267	5.19283e+06	4.17046e+06	1.71456e+06	2.77639e+06	2.04211e+06	2.73042e+06	1.02233e+06	924924	287966	343252	329070	121147	47664.9	130952	17476.5	2.63946e+06	2.69436e+06	1.95258e+06	386413	1.56961e+06	628097	240773	841949	705542	2.91472e+06	2.83151e+06	1.43824e+06	1.00144e+06	1.12419e+06	836515	3.21296e+06	2.62783e+06	655434
470.993	96.4629	470.992	471	1.38075e+06	198554	13371.9	251410	237031	88611.1	121092	157376	91250.9	1.59036e+06	1.09729e+06	304677	1.63249e+06	871940	172665	0	40955.3	0	120234	135887	17845.5	70590.7	39023.7	79318.8	1.84724e+06	1.49331e+06	757205	22172.1	0	0	751038	465006	393723	1.74234e+06	1.34015e+06	925839	1.16033e+06	348486	152344	1.6059e+06	1.19869e+06	185015	1.94011e+06	1.49654e+06	76969.2	1.05001e+06
471.083	98.054	471.075	471.086	211168	223476	261679	276051	57469.9	38580	79598.7	96897.8	138646	145531	240824	208567	93565.2	220063	145269	281225	248005	249330	421078	292528	289455	312430	249583	292043	88601.7	61466.7	158186	140284	200490	257546	175176	83050.7	186483	61628.6	53259	133922	124894	203927	131075	63667.1	93859.3	154198	57954	119793	154718	126084
471.815	82.5765	471.813	471.816	159745	156992	127708	3631.05	3738.89	2296.38	0	46094.1	171315	200001	218894	52438.8	0	160417	144305	52755.5	114418	32947.1	77524.1	89400.3	0	0	0	0	0	0	0	0	106024	96192.8	11712	0	24736.9	118758	0	15923.1	4305.81	68634.5	88445.3	14768.4	4200.74	12622.9	2817.86	114808	29003.8	1304.72
471.986	94.2258	471.985	471.988	166732	77565.3	606.132	147373	61484.1	99861.5	166615	13204.4	0	270580	187137	110861	254084	168011	32031	0	0	0	45521.6	31868.7	24905.3	118283	110793	131828	343716	344754	283608	147531	0	0	156591	204735	69125.8	225799	247785	155038	175488	95883.4	7551.09	191920	194475	122155	192860	145914	63358.1	239874
472.808	82.6007	472.807	472.81	1.48991e+06	1.26063e+06	911477	766592	444971	81283.9	0	1.00755e+06	1.14857e+06	1.18031e+06	1.85335e+06	687643	72221.2	1.46872e+06	1.24892e+06	570901	867739	630496	834113	333545	284112	147035	147458	100395	237575	57418.5	0	0	791831	823978	574070	99976.7	416833	219936	162932	343886	181877	903219	811644	426285	360540	371347	305162	953521	759575	171958
472.99	96.9551	472.988	472.991	377117	67334.3	0	195239	68566.9	0	0	184340	5203.5	475766	330104	98278.4	469568	239082	0	0	2296.44	0	27245.6	0	4051.56	36741	6001.39	13614.3	557384	447673	240166	0	0	0	177471	123885	48785.9	550584	385520	263926	326427	76178.1	0	468606	343145	37458.3	607609	426844	110664	305378
473.085	99.9159	473.083	473.093	644783	542561	106105	0	32567.8	21135.4	111271	65432.9	40007.1	405558	578005	500118	583999	511616	230539	595949	480482	435261	1.09729e+06	544116	468002	472261	389330	383516	545057	653264	501537	232956	442570	451743	611747	551883	543543	212131	366358	232929	580581	359274	131227	247728	238424	122042	208848	138660	90080.4	467894
473.248	515.46	473.247	473.249	28557.4	59261.6	57369.7	28856.9	108383	0	24428.5	2173.94	12716.4	0	158875	19807.9	135720	130591	88167.7	60020.9	69633.7	18683	13139	35676.8	12380.4	1347.28	9731.12	46529.4	40153	2193.77	78990.9	17918.1	34487.2	61872.3	2191.35	16913.5	0	1144.11	34557.4	16751.1	85650.6	0	2274.44	28857.4	6544.81	2358.91	1874.9	85799.9	187.891	91111.5
474.805	82.0028	474.805	474.805	118816	87101.2	79906.7	5401.98	0	187.216	0	6687.46	46001.2	94664.7	151134	15971.1	0	77749.8	42895.1	23395.6	33727.3	97198.3	83732.9	0	0	0	0	1301.55	0	0	0	0	63538.5	69868.7	136611	0	23650.1	0	0	0	9545.06	24421.4	37442	2158.52	5573.22	75361.9	0	49095.5	21494.7	0
478.825	83.9882	478.819	478.83	26891.6	21095.6	57297.1	0	77675	11185	0	62726.4	52476.8	0	50987.8	60785.9	0	26841	92404.2	32055.3	31477.7	0	21225.8	38581.8	25864.9	0	0	0	0	0	0	0	0	36806.1	0	0	0	0	0	0	0	0	51769.6	0	47266.5	51018.1	11255.6	0	0	46100.4
478.844	83.8997	478.844	478.844	1.7326e+07	1.20314e+07	8.14847e+06	1.04642e+07	8.2958e+06	3.22144e+06	8657.82	1.10413e+07	8.55944e+06	1.63387e+07	1.82135e+07	9.6735e+06	4.47606e+06	1.64704e+07	9.98437e+06	4.43043e+06	4.72893e+06	4.69917e+06	7.95894e+06	4.35156e+06	4.02938e+06	1.63184e+06	1.39513e+06	1.41761e+06	2.20068e+06	1.20687e+06	770956	325332	4.79519e+06	4.37972e+06	8.78598e+06	3.67955e+06	7.1305e+06	5.27138e+06	2.18923e+06	6.12191e+06	5.43952e+06	9.01929e+06	6.17302e+06	8.23295e+06	6.95395e+06	4.97828e+06	5.97265e+06	1.26749e+07	7.55223e+06	5.36051e+06
479.846	82.7226	479.845	479.848	772315	511862	375908	411474	388578	36473.2	0	404243	375799	681321	840164	418535	224046	701896	470255	211989	226698	233639	341700	191204	150681	122057	52672.8	68865	67703.6	4560.95	0	0	234151	192628	447694	285705	322902	248992	71752.2	278266	227608	378934	231245	367121	316722	237414	266667	541150	310992	211191
480.824	84.5165	480.82	480.826	73607.5	0	36861.8	34385.2	0	0	0	0	52520.7	0	64877.6	39704.7	0	0	38045.5	11666.8	13554.7	20404.9	28598.1	0	0	0	0	0	0	0	0	0	25477.3	0	42935.3	0	0	0	0	21741.9	0	27134.3	29271.2	0	16296.7	13217.2	0	49432.7	16348.9	0
480.84	83.7621	480.84	480.84	1.08221e+07	7.3969e+06	5.02137e+06	6.36883e+06	5.13917e+06	2.04037e+06	89588.4	6.88697e+06	5.35892e+06	9.96591e+06	1.13619e+07	6.014e+06	2.82438e+06	1.01329e+07	6.41906e+06	2.78931e+06	2.9782e+06	2.91891e+06	4.93126e+06	2.75489e+06	2.53153e+06	1.06914e+06	852064	862517	1.37294e+06	743959	411330	202725	2.98306e+06	2.701e+06	5.44969e+06	2.23958e+06	4.3632e+06	3.23168e+06	1.38041e+06	3.79315e+06	3.31343e+06	5.58201e+06	4.02215e+06	5.01956e+06	4.38535e+06	3.03896e+06	3.73471e+06	7.86519e+06	4.70421e+06	3.3827e+06
481.022	95.7099	481.022	481.025	1.02556e+06	101665	246.46	330590	244565	137661	613871	188977	0	1.04617e+06	689290	166092	3.04176e+06	516701	82302.7	0	38026.7	9766.15	105390	10909.8	3624.44	71211.4	62714.3	71330.4	3.3462e+06	3.48134e+06	1.26754e+06	64549.4	0	0	701313	855413	199769	1.99365e+06	2.73662e+06	801421	1.44391e+06	140591	45765.1	1.63388e+06	1.19251e+06	130626	2.00185e+06	907367	114740	1.27588e+06
481.261	97.3556	481.26	481.263	54930.6	46634.9	9290.02	276995	110339	70870.3	310236	204879	100376	63221.8	110065	29127.7	3.73854e+07	3.36101e+07	2.15333e+07	1.37336e+07	1.23645e+07	1.25543e+07	30229.5	57128.3	39484.7	4.24573e+06	4.26104e+06	4.20758e+06	56233.1	162149	20724.6	1.08138e+07	9.4823e+06	9.15893e+06	1.14313e+08	1.04553e+08	8.80828e+07	5.20857e+07	4.97247e+07	4.00016e+07	6.48273e+06	5.1407e+06	3.31206e+06	8.17381e+07	8.02103e+07	4.24856e+07	803654	755021	555901	3.77841e+07
481.844	81.6654	481.841	481.844	466211	323030	195633	314020	239081	32670.3	0	266559	239500	438634	505694	248240	52070.3	451488	279228	124358	148576	125120	227967	95890.5	106441	79669	62413	8675.45	0	0	0	7324.54	135548	130512	211299	47141.3	207287	142246	126425	170153	158119	265541	193718	183475	186707	133232	179751	376070	237375	156406
482.836	83.1504	482.836	482.839	1.52348e+06	1.05818e+06	733743	770817	621000	244874	0	830262	802734	1.47879e+06	1.65437e+06	923498	333578	1.46358e+06	873643	367817	398687	394867	665649	380873	333087	146001	113831	153131	134340	24453.9	216085	0	413851	402244	780512	297999	572391	441483	115238	540353	412419	730138	534376	721096	652524	486539	487382	1.20134e+06	604802	454341
483.032	103.745	483.025	483.036	57696.4	0	0	0	0	0	0	0	0	104700	53389.1	0	95417.3	41347.1	0	7403	0	0	0	0	0	0	0	0	140725	146428	47657.2	2148.49	0	0	90293.6	105004	4966.8	74541.5	53826.9	18242.5	79340.6	9710.22	3388.48	79399.9	47925.2	2907.15	53677	58471.4	0	106961
484.8	85.904	484.8	484.8	282357	82538	0	167728	78864.8	0	0	9479.57	0	417330	265612	37636.5	3452.98	140032	0	0	0	0	0	0	0	302.081	11580.6	0	0	0	0	0	0	47781.7	0	0	0	68603.7	0	0	0	5203.5	0	85220.8	129459	0	103080	188137	0	48796.3
486.797	85.8186	486.796	486.798	197818	44862.2	30996.5	48757.4	17535.3	0	0	85906.5	0	284029	174792	4009.69	0	89488	0	0	0	0	1842.47	0	0	0	0	0	0	0	0	0	0	0	0	1478.14	0	0	0	3409.4	3604.81	0	0	0	0	6342.26	43835.3	100538	0	135750
488.853	84.9356	488.844	488.855	247200	107194	20944.3	265241	203831	146043	0	140702	71852.7	142199	53504.2	96039.6	75768.3	206087	125748	59693.6	26505.5	16739.1	0	22045.6	90078.6	64840.6	32557	34850.6	161670	0	0	42455.9	56314.9	37139.8	95094	171290	227013	93453.9	27355.2	18984.8	11040.1	56148.1	77044	55527.3	85033.7	81695.2	20554.9	217179	8779.72	166944
488.872	85.6705	488.872	488.872	3.35203e+07	1.97269e+07	1.42067e+07	2.79379e+07	2.63963e+07	1.70749e+07	6.77217e+06	2.02275e+07	1.26308e+07	3.86246e+07	3.11263e+07	2.62374e+07	2.89337e+07	2.9132e+07	1.51598e+07	8.41191e+06	5.19726e+06	7.76098e+06	1.50765e+07	1.20415e+07	1.14854e+07	9.25143e+06	8.26874e+06	8.65474e+06	2.1019e+07	1.48607e+07	1.05485e+07	4.1333e+06	5.53863e+06	4.5514e+06	2.34569e+07	1.92929e+07	1.97409e+07	3.03467e+07	2.00629e+07	2.47447e+07	2.30364e+07	1.70997e+07	9.47043e+06	2.90798e+07	2.5914e+07	1.41224e+07	3.03751e+07	2.98569e+07	1.41991e+07	2.25499e+07
488.962	93.4202	488.962	488.965	210187	140608	82081.7	111380	150756	167810	0	69215	112807	155716	174382	162264	123033	156574	84232.5	77364.6	0	62773.7	163932	147019	136585	289869	224632	244503	100302	92090.7	166957	171374	0	0	148721	215132	146980	183116	125650	123214	109277	120419	38987.8	104119	107676	157587	119781	151790	95085.9	179664
489.876	85.3815	489.876	489.876	1.85829e+06	1.0569e+06	756411	1.48716e+06	1.32551e+06	970482	367843	1.11788e+06	717219	2.0936e+06	1.81185e+06	1.44554e+06	1.58052e+06	1.64678e+06	790913	465486	286530	441481	827587	625865	678482	515374	451094	506357	1.2307e+06	864830	599285	231063	325544	256263	1.26911e+06	1.02906e+06	1.04422e+06	1.66751e+06	1.09119e+06	1.37785e+06	1.28279e+06	912327	523568	1.57714e+06	1.48611e+06	791137	1.80748e+06	1.72609e+06	763539	1.30211e+06
490.238	127.677	490.236	490.24	697808	0	1.96532e+06	317166	352930	385576	755228	434336	421624	174543	1.78544e+06	2.10411e+06	234091	861654	1.18663e+06	414292	994010	894626	433411	148876	339061	201879	696098	915431	1.40881e+06	1.80097e+06	0	621048	611077	577583	701629	206345	45375.7	422180	193513	236736	416339	420128	182492	338705	315928	410437	401554	481738	302619	307784
490.651	82.6267	490.65	490.653	655354	588223	719992	816624	361842	176474	751.319	585990	768165	389035	1950.43	315177	100607	801615	1.03018e+06	285357	1.39449e+06	756458	464946	9887.43	215252	9435.11	4341.96	56811	0	505.341	0	2445.77	1.22946e+06	715230	394749	166861	245488	106644	38468.6	398099	81179.3	546441	731145	220812	279617	272268	87418.1	570782	434967	136417
490.851	84.9781	490.845	490.854	51587.5	41877.4	32678.1	38930.7	40179.6	17560.2	0	0	0	0	0	0	0	56849	0	0	0	0	31660.3	14276.1	16783.3	27092.7	0	9072.39	49522.4	0	0	0	0	0	0	0	0	53144	0	64001.7	8109.48	17589.5	0	66588.5	75487.7	0	0	28450.2	29338.8	0
490.869	85.4104	490.869	490.869	9.68295e+06	5.62489e+06	4.12351e+06	7.78161e+06	7.42489e+06	5.04739e+06	1.90362e+06	5.7319e+06	3.71701e+06	1.13524e+07	9.04793e+06	7.61443e+06	8.16913e+06	8.51799e+06	4.3183e+06	2.40772e+06	1.48282e+06	2.21539e+06	4.29591e+06	3.54378e+06	3.3395e+06	2.71839e+06	2.4445e+06	2.52194e+06	6.05265e+06	4.38686e+06	3.05631e+06	1.19447e+06	1.60662e+06	1.31599e+06	6.71454e+06	5.48561e+06	5.62177e+06	8.72864e+06	5.64007e+06	7.05472e+06	6.68686e+06	4.85378e+06	2.64662e+06	8.33256e+06	7.3475e+06	4.07446e+06	8.77547e+06	8.87628e+06	4.13473e+06	6.57397e+06
491.241	61.9852	491.239	491.243	261461	754148	400122	198058	183762	135681	164226	274183	99204.6	225398	56340.4	484650	156381	349820	417102	140188	269794	234180	265367	234785	113861	180259	109593	211049	201752	243486	250285	273219	222392	93129.1	103220	95496.8	60886.4	194515	99388.3	128680	134121	143556	231608	118697	99788.2	81108.2	92314.2	28720.7	86797.7	229330
491.241	335.157	491.238	491.245	324095	1.34808e+06	170567	0	103906	316403	394911	61709.3	85176.1	317609	0	0	438922	411052	395630	37030.3	77684.7	138069	0	199863	267606	200166	30208.9	0	338361	76152.1	539991	245859	297376	258490	65850.1	92666.9	212013	430820	0	131871	176294	189608	100280	195073	38347.3	44881.3	18936.1	102588	66142.8	107325
491.293	142.48	491.287	491.304	33778.8	578577	105525	0	0	0	0	0	0	30048.2	0	26972.9	13438.7	25389.2	13848	221922	311208	242321	73919.4	0	0	0	0	28279.4	0	0	0	105003	211125	255751	574023	409523	400578	0	0	0	0	0	0	0	0	0	0	54241.1	0	0
491.289	526.844	491.287	491.293	16407.5	142434	116614	94251.2	0	40600.1	0	0	0	49954.1	34098.1	81469.5	39006.5	44169.8	0	33849.9	31087.4	44796.2	45354.4	0	0	0	0	54374.2	0	39522.8	0	31477.4	5303.4	0	840.272	0	0	0	0	0	0	0	0	0	0	0	0	0	0	0
491.315	89.1163	491.307	491.319	84599.3	0	162260	90821.2	89391.3	0	0	431914	265796	56957.6	60893.1	116395	45561.5	0	73485.5	0	0	29964.1	43604	45184.9	71126.9	38051.3	0	0	0	26186.9	227781	0	0	0	0	75626.8	0	0	0	0	85557.3	110179	46848.9	317237	219647	413531	47613.1	54880.9	431612	115007
491.335	87.5068	491.333	491.336	4.3006e+07	6.29677e+07	6.60465e+07	1.23394e+07	1.34788e+07	4.58501e+07	3.71956e+07	4.67179e+07	5.80829e+07	8.08479e+06	1.54748e+07	2.74504e+07	3.30954e+07	6.03654e+07	6.71669e+07	1.12865e+06	1.38125e+06	1.21121e+06	1.09715e+07	9.08718e+06	1.02334e+07	2.83737e+06	2.53506e+06	3.04339e+06	2.41673e+07	2.7883e+07	6.08484e+07	1.87768e+06	861377	859554	5.61492e+06	1.12347e+07	1.52809e+07	2.76134e+06	6.96379e+06	1.38473e+07	4.8505e+07	6.45074e+07	5.19273e+07	4.23548e+07	4.68412e+07	5.51876e+07	2.5682e+07	2.79469e+07	6.29624e+07	1.31009e+07
491.872	84.7433	491.872	491.875	583231	352728	203280	431389	406912	306410	0	308614	180092	619476	486576	442514	411513	483129	233388	129658	78457.8	120709	242866	175263	189121	147543	100974	135306	334039	226300	172912	56970	105096	86049.4	333639	336251	289588	451455	292547	374390	375474	299273	204880	451862	379710	231806	482286	484784	186653	328630
492.245	168.031	492.238	492.253	346974	457346	137755	0	0	0	1025.76	0	38455.3	15781.6	74658.2	40275.4	14151.3	70342.7	42289.8	112491	0	0	0	49209.1	139683	71228.7	77974	105347	113913	2407.8	34948.9	190915	0	0	0	279387	213665	0	0	101288	0	0	0	0	0	0	94.0955	0	0	0
492.338	87.4531	492.338	492.338	1.23588e+07	1.77921e+07	1.86182e+07	3.409e+06	3.72566e+06	1.27869e+07	1.02394e+07	1.31747e+07	1.589e+07	2.26021e+06	4.33317e+06	7.88748e+06	9.21621e+06	1.70803e+07	1.88998e+07	321243	367127	297155	2.99646e+06	2.5112e+06	2.83267e+06	784530	730464	836957	6.97109e+06	8.01697e+06	1.71326e+07	500743	216018	232616	1.48524e+06	3.10086e+06	4.18567e+06	808023	1.7914e+06	3.88396e+06	1.35299e+07	1.79865e+07	1.46338e+07	1.16525e+07	1.32902e+07	1.53554e+07	7.28381e+06	7.85215e+06	1.79573e+07	3.66492e+06
492.88	82.612	492.873	492.884	232969	110547	93685.6	122096	272186	211437	2.49645e+06	310722	89718.5	347847	252032	196094	559833	185963	52037.2	121876	61671.1	64256.3	213604	251421	250940	399117	357306	442475	582837	565263	397309	399080	48441.5	4831.08	251485	346655	131733	398879	517056	271087	358489	147936	232233	297272	272176	87942.5	534513	272307	75796.3	305262
493.061	103.908	493.061	493.064	106749	90165.3	6424.98	2203.13	8377.57	0	1176.61	106414	2149.68	73348.8	102903	62504.4	0	74815.7	44522.3	40109.8	19312.2	29961.5	145106	48302.8	67413.8	27854.9	25070.5	57773.1	0	0	57618.5	32864.8	47869.7	50980.2	71415.4	65212.1	49045.5	121138	13102.3	52365.3	75441.6	129878	39094.5	22178.8	46681.7	29868.3	4166.69	54387.2	35290	74576.2
493.342	87.8057	493.341	493.344	1.51584e+06	2.31411e+06	2.3502e+06	391522	457352	1.65358e+06	1.28856e+06	1.62801e+06	2.11115e+06	282160	527273	989076	1.0861e+06	2.15236e+06	2.47804e+06	22182.1	35481	31688.2	371267	346427	347037	84855.1	127124	106125	909776	966896	2.25383e+06	45412.2	15349.3	19436.8	177957	402873	487685	110418	220326	526516	1.73454e+06	2.324e+06	1.84337e+06	1.4486e+06	1.62508e+06	1.91296e+06	933890	993327	2.31913e+06	447631
493.887	83.0117	493.887	493.887	174665	125264	116493	204587	213731	287133	305099	143164	9553.84	400571	154847	400195	638951	149773	45147.4	127700	110543	85285.4	189704	193259	210414	297232	227927	254022	477876	318768	284317	137174	128842	123498	191810	246875	168763	432306	362979	292256	246163	92794.9	24702.9	247812	204591	196378	305672	141954	77310.9	210878
494.345	89.8879	494.345	494.345	120654	159230	157803	0	0	87409	67127.1	293674	145499	0	45504.7	66218.9	248338	157898	199540	0	0	0	0	6031.55	45299.4	3316.85	0	0	63486.3	90960.4	172905	0	0	0	0	104197	0	0	0	13692.1	172756	191703	134757	169809	145184	125595	80024.9	65098.5	168998	15516.2
494.828	85.7755	494.828	494.831	1.03551e+06	227902	183087	1.02105e+06	814152	0	58650.4	230608	116008	1.4527e+06	849497	137725	503569	569573	117187	0	40508.4	0	60333.5	60398	55437.5	0	0	0	358818	171998	51354.4	0	18171.1	29912.3	231153	92692.5	134032	575003	230763	250768	294168	139627	45507.6	451847	447438	0	584610	753675	72373.7	312263
495.066	98.4989	495.065	495.068	741468	556893	116401	2221.75	0	0	79510	37767.9	20190.3	553514	697233	482128	512622	698689	362007	462497	364605	341043	923451	397450	352530	341464	276459	327549	487990	520554	517385	190530	388831	370576	478055	433385	381969	211080	348287	357533	579087	513936	208755	409535	325586	152732	250166	234623	108833	550650
496.825	85.2664	496.822	496.825	324770	202040	0	416936	344919	0	0	0	0	485890	217261	119310	127142	182693	0	0	0	0	0	914.36	0	598.121	0	0	88466.4	52490.7	0	0	0	0	51971.7	0	6446.57	210023	49831.9	32448.9	3662.9	144084	0	353746	280383	0	167417	200075	4332.6	93621.5
498.865	101.517	498.845	498.884	712944	535101	582241	726191	634571	364502	109448	225043	399666	1.26514e+06	911935	376863	719964	848666	803409	218402	289875	167623	246945	116458	148532	129372	21839.4	233421	597164	725509	165115	81275.1	257350	273931	557668	429074	281231	807312	269537	630375	579346	895081	1.03958e+06	972862	1.00935e+06	425205	887421	1.43363e+06	889119	422547
498.9	85.4128	498.899	498.902	2.75733e+07	1.46745e+07	1.19003e+07	3.30286e+07	3.61506e+07	4.65564e+07	8.61459e+07	1.61933e+07	8.58951e+06	3.89379e+07	2.27237e+07	3.25886e+07	8.7634e+07	2.2466e+07	1.03992e+07	7.99874e+06	2.7592e+06	6.25994e+06	1.35394e+07	1.78749e+07	1.77711e+07	3.01925e+07	2.90812e+07	3.35724e+07	1.08876e+08	1.13915e+08	8.53823e+07	3.14726e+07	3.11171e+06	2.33327e+06	2.81633e+07	5.0429e+07	2.56997e+07	7.73374e+07	9.12058e+07	4.5795e+07	4.57002e+07	1.45209e+07	6.6554e+06	4.54906e+07	4.3333e+07	1.98644e+07	6.86178e+07	3.05604e+07	1.25856e+07	4.38088e+07
498.991	92.9435	498.989	498.993	219099	77627.9	0	207069	190224	242883	382214	275188	132502	157742	157388	191872	0	171351	0	0	0	0	119399	132489	123982	414969	326667	441367	492538	550883	513071	560446	0	0	0	0	0	290017	467383	0	346081	145063	16922.4	240284	277513	143787	329118	188211	45930.2	413739
499.905	85.182	499.905	499.905	1.91222e+06	991880	784742	2.21644e+06	2.4508e+06	3.35011e+06	5.92018e+06	1.08357e+06	549147	2.778e+06	1.61581e+06	2.26327e+06	6.17515e+06	1.58306e+06	713777	575357	199222	453373	962465	1.26127e+06	1.29851e+06	2.255e+06	2.13691e+06	2.37124e+06	7.73002e+06	8.22792e+06	6.07208e+06	2.30153e+06	239478	180196	1.88977e+06	3.52695e+06	1.856e+06	5.31108e+06	6.47412e+06	3.28167e+06	3.21631e+06	933303	438557	3.06763e+06	2.99448e+06	1.36572e+06	4.85586e+06	2.1633e+06	865785	3.07935e+06
500.862	106.239	500.86	500.863	1.11115e+06	877748	859121	544749	333201	0	0	56371.1	376037	1.99187e+06	1.46263e+06	606711	899810	1.39761e+06	1.34577e+06	255773	408412	261002	376172	193448	207257	0	0	0	692987	534421	300671	0	408252	437238	733284	295669	354978	1.41098e+06	612862	916492	833205	1.49208e+06	1.59815e+06	1.51324e+06	1.40819e+06	686833	1.35868e+06	2.26562e+06	1.45255e+06	702271
500.905	85.1122	500.905	500.905	615542	315570	290989	682609	801282	1.05116e+06	1.86667e+06	290509	188765	879224	492596	790112	1.98255e+06	528489	232997	187201	62760.3	158401	319878	422953	420417	720537	693419	776822	2.60163e+06	2.72694e+06	2.07719e+06	775335	77935.4	47889.5	634829	1.14931e+06	604937	1.78311e+06	2.13105e+06	1.03455e+06	1.03712e+06	269724	157676	1.01469e+06	1.00398e+06	452848	1.61122e+06	700552	293175	1.00196e+06
501.922	80.5582	501.919	501.925	85341.7	54216.3	0	0	0	0	0	67757.7	0	42358.4	132198	0	0	26320.4	2731.04	213423	280226	240763	235596	150862	110078	38583.3	41864.7	42696.5	0	0	0	0	274999	277830	67154.1	0	39531.6	13522.5	0	0	45065.7	45689.6	4527.96	119998	41708.9	734.461	0	103051	0	111661
502.858	107.161	502.857	502.86	690844	519314	539374	224364	222619	32816.7	0	30257.8	245712	1.2138e+06	932801	355145	541386	865777	807352	165132	268793	154006	246488	111763	113614	38255.6	0	0	419655	233260	121870	1310.05	273020	286000	421068	118029	285659	831719	401813	564014	493390	895124	971564	918161	878306	372515	866991	1.40208e+06	894101	444512
503.004	96.8795	503.001	503.004	153635	0	0	3679.07	0	0	66772.8	0	0	139903	84744.1	9235.44	321845	4185.68	0	0	0	0	0	0	0	4354	0	4220.97	718602	718849	389883	4552.94	0	0	4870.8	206339	0	163384	313409	93054.5	213001	0	0	132655	89259.9	0	342399	112182	0	155667
503.919	83.366	503.919	503.922	87142.6	79697	0	228232	8972.65	517.831	0	2539.72	8383.48	47808	40581.1	3727.87	15919	110517	8378.72	280530	353336	350742	206201	171691	98742.5	168580	23996.3	116029	0	0	0	0	356258	315355	257240	185812	102567	262261	29539.3	79836	32733.3	11986.4	4503.11	26120.9	26110.4	0	85213.6	46149.1	0	20784.4
504.855	88.5354	504.843	504.859	1.35681e+06	348981	332361	1.83391e+06	1.65014e+06	810446	1.00854e+06	295903	214427	1.53831e+06	897315	383306	2.10734e+06	801138	405201	194173	153620	95563.6	199543	166745	209225	112749	83089.7	78955.7	2.94227e+06	2.38532e+06	538503	71895	138973	135548	657315	424368	207856	2.14035e+06	1.53445e+06	667033	589244	419574	394929	1.21671e+06	951125	310220	1.89263e+06	1.01121e+06	374250	569934
505.056	109.924	505.053	505.062	251468	439048	412557	3.18738e+06	3.58759e+06	3.44995e+06	929783	4.68632e+06	3.24818e+06	195644	226132	529271	200325	244254	361570	328998	341649	326876	465807	437272	394298	291896	217601	277736	120690	91529.4	298634	155125	321958	275711	335146	367748	394941	81042.5	115431	266046	281246	336961	346837	90215.4	102618	275002	58629.8	47692.4	242762	277568
505.861	85.1796	505.861	505.864	242145	115320	56398.3	33567.9	69904	18696.6	7076.22	7422.95	0	343860	234637	52485.4	105120	155336	361.211	40458.3	0	0	48398.8	5010.94	8044.99	1783.95	2296.96	64946.3	119793	125632	1439.91	2902.27	15009.1	1492.08	154135	0	199696	171424	136514	54273.5	50058.9	35919.8	42167.9	90816.4	97546.4	2848.08	132975	105177	28288	63039.4
506.209	123.393	506.206	506.211	269614	0	564731	62156.2	114693	237082	75264.1	102540	269065	544277	427507	536951	148210	243008	387540	139611	42516.6	74158.6	137000	0	99772.3	223535	327654	137606	91628.1	55435.8	0	164993	128993	299756	407353	179759	335839	212416	190154	87963.4	75032.8	146856	115127	82906.5	179190	28908.1	154091	3835.06	63119.3	72107.7
506.209	460.631	506.206	506.21	66408.1	869083	0	99997.7	135567	54198.4	21983.5	13204.5	102711	61647.7	497817	305841	385429	249427	262302	190607	108071	95209.1	233743	160113	185191	144699	92155.2	170710	49354.9	129764	63029.1	135376	125445	44412.9	54933.1	25936.6	23514.5	28390.5	35346.1	41565	59935.7	68263.3	20469.1	34786.8	0	109560	38397.8	81772.2	75161	890.86
507.052	109.893	507.05	507.053	140963	266150	292716	0	0	0	0	0	0	86773.5	145178	309258	120141	139349	202870	226118	226278	171175	362330	321998	265105	311149	196377	283265	64422.9	54389.4	180066	81834.9	227185	198273	229009	369682	226897	44147.8	64109.3	129876	159330	171013	212366	67916.2	59888.9	177874	25778.8	25800.9	137207	154328
508.205	66.2584	508.201	508.206	83607.5	168627	164538	0	0	0	2840.8	0	1641.05	94438.7	98414.6	97411.3	0	48945.9	144432	88301.3	35294.7	95253.8	17078.9	85596.7	0	25058	0	0	20458.9	1515.03	0	55715.1	0	14054.3	0	0	0	0	18972.2	0	0	0	0	0	0	0	2639.68	0	9919.59	0
508.205	247.461	508.203	508.206	149057	0	202912	24404.1	117327	0	2486.55	0	658.823	58690	38965.7	241538	0	231563	207724	97523.9	83289.3	0	123621	20015.6	42325.1	41303.1	34387.8	68619.2	56766.6	28833	43565.8	32915.4	2254.28	0	0	0	0	0	0	0	0	835.416	0	939.826	0	0	0	0	0	0
508.894	104.912	508.894	508.894	169096	218257	93514.3	47191	50272	0	0	38078.4	134489	279211	248718	178215	143903	251380	282140	17253.4	5288.86	23362.8	163634	43517.1	40417.8	0	1242.72	0	156148	143584	55820.9	0	41706.5	18901.2	121028	0	54662.1	281883	114149	147051	180755	222811	208189	302604	293257	125751	356142	519328	245059	112990
510.069	104.354	510.069	510.071	464130	420997	172908	48363.8	105911	20718.1	0	348955	201018	393256	518577	346082	203411	458034	426729	88781.7	71037	61202.4	187769	83798.8	81012.6	51237.5	16036.5	80507.2	109817	109351	171381	1442.07	55322.2	113966	300520	139778	242462	140160	95846.2	234582	262380	441171	477128	177047	307524	220439	92086.5	162117	272900	214885
510.89	101.815	510.889	510.893	194504	279927	83948.5	0	1925.62	0	0	0	167922	342319	302123	171423	182877	314936	287322	32408.7	10744.7	20493.9	176289	77323.3	114609	10182.2	15313	11197.6	187155	161656	62233.7	0	14012	76699	89447.2	15752.8	80552.5	350422	176578	220870	190020	314895	257512	374473	312931	155895	454733	676112	290248	162727
511.049	102.63	511.036	511.057	21701.1	0	0	0	0	0	805.819	0	272254	0	0	12184.1	0	150639	206472	26289.7	0	0	17758.9	0	0	0	0	0	0	0	0	0	21050.1	0	51108	41987.4	33640.4	0	25111.2	0	48836.7	150326	229402	0	0	0	0	0	39750.4	0
511.072	103.8	511.07	511.073	6.76779e+06	6.4007e+06	2.78727e+06	524625	514569	268212	253196	1.0606e+06	694670	6.08363e+06	7.46337e+06	5.3074e+06	3.44875e+06	7.18858e+06	5.24113e+06	1.10609e+06	1.01956e+06	865040	3.00386e+06	1.26249e+06	1.28295e+06	570203	337441	395631	2.0398e+06	1.81707e+06	2.78726e+06	220281	1.03534e+06	1.09159e+06	5.90958e+06	3.1679e+06	4.21304e+06	2.1645e+06	1.81197e+06	4.09885e+06	4.35831e+06	6.62155e+06	5.17988e+06	3.19096e+06	3.31762e+06	3.62629e+06	1.56352e+06	2.67565e+06	3.89457e+06	3.62616e+06
511.233	94.6668	511.231	511.234	221805	60208.3	4137.77	108971	124085	24559.4	256513	97049.1	4840.04	107405	49021.9	39270.4	442974	191708	20635.9	0	30806.4	27549.8	84599.5	0	0	0	2283.86	0	282283	333329	195305	5169.68	23923.5	0	76612.6	101891	43380.5	22179.1	117109	47872.9	408210	226001	61750.4	632163	599168	100460	424335	264913	65227.4	155031
511.953	82.2301	511.95	511.954	292401	85328.2	0	290247	270475	10416.2	7438.25	86086.4	18348.3	276065	171113	100579	332638	252817	66954.6	604533	432400	554232	510852	270920	197920	283476	240234	75662.9	141611	34458.9	55720	0	446680	383504	405910	0	366454	67579.6	47614.9	94539.3	120187	127843	75537.9	115883	73318.6	136562	118272	176755	53588.5	89626
512.066	104.983	512.065	512.068	320074	307566	107372	0	0	0	0	14152.8	9511.22	297702	323801	234039	152239	303333	201655	0	89032.2	41597.5	128203	43479.3	64810.4	25899.9	64564.1	15029.1	56014.6	56748.2	94997	40426	50352	42261.5	257332	0	162301	78536.2	61395.3	167246	169846	360725	220314	107042	116420	154981	71718.7	104522	176946	151918
512.22	84.4403	512.218	512.221	826231	612762	499621	202730	206397	273879	218907	214657	135803	706884	603761	647604	684264	521046	233743	180960	164567	151038	205093	155209	170131	162683	177657	185398	419700	482671	420350	200426	135427	99766.8	110095	134928	143259	51240.2	210647	186457	191136	162245	110087	45115.6	90074.5	17396.7	131719	71975.4	92503.9	47651.6
512.888	103.521	512.885	512.889	103201	121253	39450.8	0	0	0	35921.2	12075.8	29283.2	142340	134454	85613.6	163081	160899	102660	0	0	20804.5	96612.9	28718.8	24869.8	0	259.026	692.078	91168.6	109539	37836.4	3167.31	18652.1	2613.17	139000	0	150649	163729	70830.5	104843	147963	99908.2	102165	170743	156880	85745	199388	293364	143201	76993.8
512.946	94.3762	512.946	512.946	117914	31881.8	0	114532	97677	25648	268140	0	0	116772	99054.6	40814.8	393606	81392.3	0	0	0	38380.7	93307.2	0	40554.2	79836.2	127242	56727	535260	574986	250191	85177.9	0	0	187352	223567	139654	210461	332229	98016.2	302798	8834.49	81680.5	219649	198681	0	326853	144273	0	328637
513.043	100.623	513.035	513.054	36596	24313.1	0	0	0	0	0	21680.9	0	0	0	14309.6	38321.8	0	0	86114.5	83401.7	110059	98049	78712.5	70872.5	122410	83360.5	99906.7	26243	0	38337.8	81400.6	106783	57623.8	11430.3	12371.7	0	0	0	0	28730.1	0	0	0	0	16323.9	0	0	0	0
513.069	104.334	513.064	513.07	4.02017e+06	3.84141e+06	1.5512e+06	194534	297965	104966	120082	423030	320158	3.63601e+06	4.51141e+06	3.2542e+06	2.07812e+06	4.31148e+06	3.11444e+06	664581	577831	548128	1.83476e+06	768410	796954	332775	195983	216237	1.2124e+06	1.04848e+06	1.68113e+06	163313	600301	639166	3.58516e+06	1.96687e+06	2.6155e+06	1.31583e+06	1.11876e+06	2.3877e+06	2.61653e+06	3.97882e+06	3.23811e+06	1.83144e+06	1.95754e+06	2.07357e+06	948271	1.60322e+06	2.38384e+06	2.22246e+06
513.12	97.6518	513.118	513.121	84625.2	0	0	56294	0	40610.3	161532	0	0	83610.2	0	0	168317	69589.3	0	0	479.432	23842.5	31528.4	0	0	13269.1	10362.9	25724.3	250963	260364	158606	0	0	0	147411	158356	0	128369	169522	107559	207599	0	0	104445	108975	0	142514	83553.5	0	178753
513.223	80.2305	513.223	513.223	248581	180631	83536.7	62324.1	0	88384.9	0	0	0	227856	211873	197212	89464.6	69000	101446	66754.3	33209.9	0	10935.4	49170.2	3184.23	76291.1	72188.4	0	31040.4	83421.4	38635.8	54780.4	0	13576.6	0	0	0	0	0	0	60285.6	67383.9	66671.5	0	96413	1560.23	134506	14559.2	15503.3	71680.1
513.949	89.7494	513.948	513.951	193982	20431.9	0	0	12827.3	85747.7	0	76497.9	1484.85	156193	134272	11691.9	1.09313e+06	973149	490291	1.39956e+06	1.12199e+06	1.33865e+06	287410	191423	124562	533973	564132	524203	20062.7	157569	0	1.23413e+06	998721	933307	6.32993e+06	6.37258e+06	5.67559e+06	1.94275e+06	1.99025e+06	1.57215e+06	296706	203120	166850	48595	136088	5044.17	271209	81358	272.745	94300
515.065	103.957	515.064	515.067	533043	510898	205128	35339.4	0	0	8365.6	60580	48227.9	467502	612118	418824	271375	592335	379054	76995.3	146902	44152.7	228951	93632.6	82376.6	18982.5	74156.1	28105.7	124582	134517	192097	0	201556	78372.7	404045	180691	269620	149422	118449	290792	319353	502547	408163	237920	220830	241444	98973	203017	304208	253828
515.084	105.272	515.083	515.089	43019.2	35074.5	15850.4	821370	944069	437359	342199	336890	62037.2	44897.9	42164.6	49557.9	55705.8	0	32716.7	0	0	39146.2	47385.1	87738.4	35702.2	47306.1	12273.4	41999.5	55941.2	40090.4	108544	2019.29	21825.2	0	52457	52161	45717.8	28129.4	56511.1	64756.4	67772.9	47938.3	25910.6	34440.4	38830.9	46863.6	15988.5	12674.9	19458.3	69071.7
515.891	81.225	515.891	515.891	191214	60830.8	122242	0	102499	183293	174402	0	0	219636	176952	35989.7	213838	32822.3	5701.55	0	109.786	0	43631.7	35382.5	14783.4	43333.1	88914.1	86437	148631	100587	58304.5	85480.1	0	0	70852.3	31415.5	39762.9	160318	138082	69617.9	62837.4	100228	37321	229742	175744	41076.7	129733	13876.8	0	62683.4
516.743	85.9949	516.743	516.746	312552	15877.8	254829	117170	81312.2	48141.4	0	301407	232367	218862	369400	203221	34345.9	314519	230716	278164	655136	294391	114802	267515	324315	5689.2	1809.37	5266.64	170922	0	0	0	566093	657198	168880	189296	141578	34869.7	143058	184717	70108.5	238572	516220	95483.6	97298.2	110924	232142	256915	445451	61975.3
516.922	123.194	516.917	516.927	24068.9	18681.6	26972.9	221737	225421	56801.5	3879.22	154504	70768.3	145560	193082	0	0	96387.8	5160.69	0	37265.9	20297.2	57177.6	0	0	0	0	0	0	0	0	0	0	0	0	0	0	0	0	0	0	0	0	0	0	0	0	0	0	0
517.849	82.5017	517.841	517.851	230803	149014	64533	18507.4	141948	0	0	28563.4	55211.6	241704	242578	163183	4578.85	256730	83191	139669	315678	154979	185436	95173.1	50781.4	10679.1	0	0	0	0	0	0	153378	214187	85792.8	100873	72600.8	3340.89	89480.2	45553.1	92115.6	90541.5	65761.2	67329	45393.3	36009.1	0	81454.1	78906.1	4365.11
518.741	85.0787	518.739	518.743	461432	410810	586130	191611	317859	232717	210301	333038	748519	221735	640445	185857	67563	568059	1.02287e+06	196302	1.05747e+06	546533	183300	493373	90578.1	19384.3	84119	59432	11062.2	0	0	4962.08	992132	1.01318e+06	250247	121872	179384	220418	40968	133296	348643	440287	756493	245377	156482	163072	30301.3	286943	578643	106591
518.85	83.7526	518.848	518.85	183551	163399	86413.1	67722.4	19253.3	0	0	177780	51161.1	247928	219309	165846	17994.7	197881	132419	0	0	0	87301.5	77032.6	0	0	779.093	2379.46	144134	0	0	0	0	0	48577.7	151124	30385.9	109407	0	104764	31319.5	100539	59186.6	267133	74008.5	49580.3	65906.5	64822.4	53820.4	85731.5
518.919	550.44	518.919	518.921	85367.6	172598	46003.9	0	0	0	0	0	2275.84	33915.9	34656.2	111105	203958	239128	229572	148770	241782	77403.9	8194.38	0	17890.9	0	0	0	932.925	0	0	0	0	0	0	0	0	0	0	0	668.076	0	0	0	0	0	0	0	0	2515.25
518.922	100.967	518.921	518.925	428270	421109	0	0	0	0	6419.3	90129.5	208959	618918	525806	215988	188530	461412	506853	53382.5	77200.3	63019.4	172163	215602	31788.9	140258	66558.4	11301.8	280642	205290	105576	0	67316.6	59375.7	156305	59391.1	225558	454062	278117	281171	308925	307064	160136	474562	381785	150745	576832	799341	199537	241329
519.084	88.8848	519.081	519.085	401918	495907	503795	238962	280979	325655	396451	787283	803926	110569	119269	170892	292034	878618	788329	0	4795.32	0	83706.4	45138.3	45099.5	0	0	0	97103.9	82810.1	181739	0	0	3051.9	182727	128118	307522	48171.8	0	33485.9	435332	981298	838183	755662	940782	1.11769e+06	272942	379780	449451	144315
520.738	84.7301	520.737	520.739	270600	362449	217434	117161	73050.8	38674.4	0	172620	230932	243288	384881	26200.6	353061	342172	562795	272066	641839	152291	353124	51925.7	280407	10780.3	85836.4	6672.12	0	0	0	0	585083	652933	164880	276233	114115	121461	25892.2	92541.1	73991.1	241254	481817	89984.1	178557	223859	17524.2	224443	459327	109312
520.919	101.18	520.918	520.921	399360	237576	34915.8	0	0	0	0	304774	44757.1	548909	518957	217342	192196	417081	156536	10976.6	14295.4	0	166334	45119.3	50826.3	28301.3	6733.7	27964.3	260571	236428	107605	4524.73	0	0	169251	146420	150425	425526	198958	312906	226493	317443	164883	443118	410381	205179	549218	747460	182438	195285
521.023	109.355	521.021	521.024	337934	33473	0	14547.5	53861.5	662.737	0	0	26923.5	422883	294955	62399.8	248669	264331	0	0	0	0	35892.8	1588.79	0	0	0	0	291363	165031	90486	0	0	0	254278	142092	109565	328508	104961	150029	202978	183024	73237.5	274092	278919	33828.4	149964	229993	51980.3	304999
521.08	89.7328	521.079	521.082	85472.6	113450	145722	24409.8	102428	216772	0	330319	230927	0	0	0	0	256637	316919	0	0	0	0	1164.75	0	315.172	0	0	0	0	0	0	0	0	72930	0	129769	0	0	0	90922.3	256144	191608	181294	216085	303747	52449.4	81755.9	134510	35953.5
521.102	100.076	521.099	521.102	1.04978e+06	280965	0	120919	0	0	192520	86363.7	0	985044	904674	322823	1.1162e+06	814670	0	4825.73	0	0	202953	63383.4	43219.3	122825	35120.5	60072.5	815722	809742	807577	31106.5	0	0	691820	585065	322545	589828	568074	649841	960819	380288	105491	709113	649426	215391	503474	560058	105333	719858
521.982	82.3612	521.982	521.982	444476	138445	76752.2	273312	373623	44638.7	55511.8	238384	109604	384299	253717	159419	417322	241816	35579.2	737167	365286	655347	784609	521922	500236	795606	733604	781949	364401	335379	75935	493569	380433	283101	635370	547158	367781	419614	234045	220434	497718	248205	27862.9	436532	442938	79374.4	403845	285501	28966.2	480939
522.865	82.7568	522.864	522.867	419627	301067	142519	226426	303653	260739	35753.4	186569	86030.6	652840	419193	469281	428639	367450	127692	125478	34622.8	128630	203494	218505	173072	137525	101458	129341	182582	32298.3	42909.7	50149.4	62763.8	11543.1	321143	282436	268521	323399	158165	407255	315035	249734	93425.9	374692	312318	145263	325718	247846	131070	284658
522.917	102.941	522.914	522.917	105832	237612	0	0	0	7980.58	0	0	9386.72	138164	141600	99864.1	110104	134584	0	0	0	0	75573.1	0	0	0	0	0	47120.6	39584.2	0	0	0	0	96350	0	84909.7	110786	51623.2	38369	68140.4	65519.7	6154.04	125285	107201	44851.8	149408	224027	41144	68724
523.02	109.65	523.02	523.021	184534	19094.7	0	0	0	0	25623	0	0	228279	177770	19555.6	135093	139144	0	0	0	0	0	0	28822.4	0	0	270.988	152726	90678.9	60370.3	40346.9	0	0	0	0	0	154566	0	0	102202	91295.1	29154.4	141554	150887	12549.8	89742	146715	21549.1	199956
523.098	100.483	523.096	523.099	285934	68668.3	4844.05	0	0	0	0	0	0	286138	256948	73821.2	324504	170952	0	0	0	0	37702.7	0	4113.01	15667.7	7303.95	0	184485	195488	202984	0	0	0	204219	122805	71277.2	214231	150620	170365	252393	91800.3	35047.5	177783	165749	35223.3	106490	129789	19347.4	193916
523.864	82.2654	523.862	523.866	240523	149903	133334	351609	224938	50950	0	171742	26155.3	333026	192805	271541	274126	192505	53289.3	60893.2	68795	59593.1	132878	131267	105698	79003.2	99618.7	105125	52107.5	3572.07	9677.24	25415.3	9124.87	0	193773	204508	186707	208293	118797	199189	194547	90372.9	45984.1	205296	200149	81822.3	191867	144730	43202	134212
526.773	81.985	526.773	526.774	1.4247e+06	1.54731e+06	1.16192e+06	444965	251541	100511	0	1.0234e+06	1.45891e+06	868777	1.99133e+06	451938	90528.5	1.62551e+06	1.59311e+06	656818	1.35007e+06	821269	884323	321723	170898	142960	108117	32446.2	33018.5	274141	0	0	1.25965e+06	1.29467e+06	442162	110740	315206	97112.1	76704.8	180596	189447	963295	1.10989e+06	281201	244360	117058	52702.8	683871	959412	135323
526.952	573.837	526.951	526.952	1.4861e+06	0	1.21127e+06	0	0	0	0	0	0	0	0	1.2932e+06	1.87623e+06	1.92271e+06	0	2.01375e+06	0	0	0	103910	29426.3	52522.1	70264	406.986	0	0	20351.6	0	0	0	0	0	0	0	0	0	0	0	0	0	0	0	0	0	0	0
527.881	83.973	527.881	527.881	355435	193595	176595	353322	391132	606719	455441	216600	89426.2	698532	243063	652749	1.36791e+06	348680	145254	135334	63641.8	97304.1	223454	334558	384340	536926	450356	583040	1.04942e+06	720861	690852	287338	43299.2	0	350993	766071	436625	986223	850494	682754	687479	221369	91664.8	573450	547240	230804	820769	259902	79361.3	516585
527.956	561.517	527.956	527.956	59778.9	114708	40023.3	0	0	0	0	0	0	84433.8	82708.9	104952	228312	128015	209303	229969	135056	27319.9	0	0	0	0	0	0	0	0	0	0	0	1466.81	0	0	0	0	0	0	0	0	0	0	0	0	0	0	0	0
528.19	86.1342	528.188	528.191	187957	50339.4	45520.1	0	7413.3	25161.9	0	1598.17	439.549	228032	59226.2	74042.9	166559	54909.2	122339	48445.1	66903.5	40238.9	35331.9	0	10730.9	131284	18382.5	22883.3	36780.2	72138.3	56756.8	38199.9	35319.5	29055.1	0	0	0	89016.9	42573.3	25682.1	39680	3252.19	0	0	0	1484.97	0	0	0	0
528.769	81.3096	528.768	528.769	1.82671e+06	1.97533e+06	1.4404e+06	387160	436764	207996	20454	1.24079e+06	1.88017e+06	1.14079e+06	2.56844e+06	640079	180040	2.2383e+06	2.13748e+06	808397	1.69553e+06	1.01735e+06	1.08177e+06	437702	375910	22193.8	90742.5	126169	98251.4	147807	0	19690.1	1.64086e+06	1.68439e+06	556245	144280	378713	387150	378200	215694	235616	1.1475e+06	1.49839e+06	277603	284078	559275	321430	909475	1.21573e+06	172352
528.878	82.3389	528.878	528.88	97825.3	69051.6	185655	78511.7	12457.4	160400	212080	0	70065.6	204404	81326.2	194235	406094	61465.6	0	23597.7	0	0	85187.7	120551	96751	136077	123348	175376	322304	205230	205085	124866	0	17134.3	128993	243351	158164	344647	250298	179645	150914	65893.6	0	256251	158648	110070	278610	59703.4	125477	155058
528.952	98.8437	528.949	528.952	874071	222631	0	198622	81107.4	9465.36	0	244193	60616.4	1.02606e+06	814241	253182	548870	486324	133361	377337	266604	392047	158070	81435.3	34430.9	89356.9	90049.5	92500.2	604750	536249	266009	366856	275377	260408	0	2.24463e+06	1.9115e+06	991605	735053	647277	484994	322454	187542	895472	735832	231850	1.04392e+06	1.12479e+06	125414	507799
529.033	97.86	529.03	529.044	79390.7	128667	189925	20399.8	21585.8	0	0	0	11151.3	63454.9	97216.3	96619	57685.5	155640	188417	423333	324378	347469	502116	257400	231645	296696	270924	301905	114300	0	59910.2	209878	266386	305551	202044	127294	187536	70826.2	0	62426.6	160058	92557.2	53198.6	33075.2	0	0	0	24143.8	0	58725.5
529.112	88.0388	529.112	529.112	649789	507878	471745	474825	646557	1.15268e+06	1.63531e+06	837106	538387	159266	264856	337131	1.6713e+06	1.1617e+06	662949	3918.71	0	0	139651	159571	120134	28045.7	13257.6	77018.1	956442	1.04399e+06	1.3052e+06	0	2090.66	0	410831	634183	681829	181948	247797	200647	1.44463e+06	1.18298e+06	773862	2.06806e+06	2.48539e+06	1.80881e+06	1.00074e+06	681295	505418	494315
530.767	82.7086	530.764	530.768	861782	670011	508084	303014	295046	54880.5	0	593683	876947	515242	1.09166e+06	45999.6	108229	1.00259e+06	954874	314035	818367	465973	466193	250146	96236.8	73771.6	47362.1	10859.5	199976	0	0	0	755994	777052	246324	55055.3	199376	299752	40455.3	135733	126363	603161	631838	147391	166722	121697	29342.7	366054	505762	77276
530.949	99.2736	530.949	530.95	521328	123901	0	168239	7481.68	10725.1	0	40932.7	0	661366	498681	151864	305265	454398	18990.1	21438.5	0	0	70828.4	7012.61	32415.2	16810.9	54146.8	18083.8	375114	251555	155714	52850.3	0	0	212604	168093	190424	501568	247176	289032	274592	239077	150381	505948	397863	63309.9	616145	696056	167596	283088
532.009	81.7819	532.009	532.012	285224	26654.9	19734	182997	353211	277384	1.44206e+06	61651.2	0	320760	163018	134164	1.02711e+06	178472	2761.97	594809	189979	455343	581873	714210	672543	1.98574e+06	1.96202e+06	2.22924e+06	1.34164e+06	1.40086e+06	735900	3.00302e+06	207354	126086	573878	1.0906e+06	425886	747001	933272	306710	858967	141695	96453.6	570736	537248	62836.5	714155	247328	26961.5	766160
532.764	82.3924	532.764	532.764	117535	61572.7	101488	14790.8	3168.33	0	0	2600.75	133214	130900	139342	66502.2	83871.6	110774	210232	107138	137358	75679.9	75823.7	14206.7	4614.67	3105.03	0	0	5167.05	0	0	0	138052	141507	112160	14755.5	127086	0	0	19066.7	1650.66	98395.4	90683.7	21950.2	16102.7	24017.8	17714.9	77993.7	66544	30649.2
532.895	83.9045	532.891	532.898	283897	40662.8	19316.9	157484	142809	710718	2.03375e+06	0	0	280316	151067	343218	1.6746e+06	80525.1	0	80987.7	0	83801.9	81717.9	248483	247549	818416	779056	1.01361e+06	2.41414e+06	2.93235e+06	2.5702e+06	1.0655e+06	48117.8	93007.7	168615	818100	238255	1.1336e+06	1.6963e+06	729761	506142	144136	0	396475	322482	176251	738347	93696.1	38800.2	406430
536.802	83.3544	536.798	536.802	5.27477e+06	4.3455e+06	3.12353e+06	2.18058e+06	1.45931e+06	314324	0	3.15363e+06	3.55518e+06	4.08827e+06	6.3192e+06	2.61815e+06	470190	5.50555e+06	4.09621e+06	1.6513e+06	2.41047e+06	1.88658e+06	2.67464e+06	1.14168e+06	1.00981e+06	136842	300214	183602	102749	58416.3	18607.3	12648.7	2.25772e+06	2.20411e+06	2.11201e+06	421990	1.86107e+06	708819	205757	1.16638e+06	845296	3.08859e+06	2.78294e+06	1.61628e+06	1.33596e+06	1.16783e+06	789941	3.42513e+06	2.62806e+06	912970
537.086	105.226	537.085	537.088	422079	122139	31653.8	60232.5	81380.6	0	265885	329176	0	555964	346810	94109.4	381539	236549	85485.5	0	72429.5	38363.8	109172	16293.5	2385.4	12455.8	0	0	395038	401129	113360	0	34588.5	0	250160	98504.5	55620.7	266187	256961	142413	183731	79599.7	52405.1	253962	195218	59320.9	291583	244646	59197.6	197970
537.805	83.2827	537.805	537.809	177003	186389	133376	0	84719	0	0	159012	163197	171416	226619	122183	0	274334	169867	66256.5	102035	77052	119519	9737.04	54675.8	0	0	0	0	0	0	0	96828.4	89701.6	84335.5	10687.5	44811.1	0	0	15689.2	25187.3	95746.3	55947.6	19483.3	8636.93	8872.45	0	135583	132685	3937.22
538.779	84.1398	538.777	538.784	23199.3	13826.8	0	0	33889.9	0	0	0	0	0	31482.8	0	0	24027.1	39680.1	0	27849.2	0	0	0	0	0	0	0	0	0	0	0	0	19421.3	0	0	25279.3	0	0	0	0	15287.8	67189	0	0	0	43756.4	0	0	0
538.798	83.1354	538.798	538.798	4.96033e+06	3.86584e+06	2.84636e+06	1.86649e+06	1.17924e+06	314256	0	2.87463e+06	3.22017e+06	3.70922e+06	5.65039e+06	2.3005e+06	464188	5.19479e+06	3.73079e+06	1.69429e+06	2.31877e+06	1.85853e+06	2.46423e+06	1.01628e+06	908861	347252	292292	408353	53923.5	40857.3	17492.2	208133	2.18816e+06	2.1159e+06	3.02843e+06	1.34847e+06	2.49762e+06	972182	576815	1.4653e+06	902646	2.93163e+06	2.36465e+06	1.50604e+06	1.21304e+06	1.14149e+06	867473	3.17556e+06	2.35139e+06	823808
538.981	96.6552	538.979	538.981	735625	141994	351.657	163536	200168	0	0	214712	2928.66	722191	545532	156618	919060	478179	125135	0	0	0	48760.9	0	0	11865.9	4299.63	121865	941941	760826	362021	0	0	0	289074	233221	214394	927442	709498	396939	568494	213665	5659.65	882307	651294	35179.8	987669	705204	73307.4	532421
539.802	82.2068	539.798	539.802	211514	155568	148788	5394.14	0	0	0	48832.1	141797	199463	243599	83583.1	0	203663	113423	23485.2	100922	79715.6	117477	15390.6	5128.41	0	0	0	0	0	0	0	95915.7	120516	76887.7	0	160642	222657	2525.41	10694.9	32248.9	106037	35778.5	288510	75040.1	11776.1	40424.9	107649	51407.7	117463
540.795	82.701	540.795	540.796	1.39291e+06	1.08203e+06	788572	574566	396280	74321.3	0	825045	869892	1.05194e+06	1.65233e+06	622655	205348	1.40752e+06	1.05323e+06	437883	680422	528869	667387	239934	264286	114980	105779	105765	21087.7	19117.1	0	0	676870	595671	528563	128508	442464	221160	70076.4	351401	228414	794328	677712	392150	336611	381384	267818	904487	623565	229474
541.818	80.8832	541.813	541.821	118142	56365.1	0	10749.1	0	0	0	12525.2	0	240557	151884	0	0	57004.5	5231.57	70118.7	213145	43652.1	40424.4	19434.4	10082	0	0	0	0	0	0	0	159322	173472	172317	182117	70504.8	3550.63	11710.5	0	12345.5	41838.8	10716.6	3437.76	15048.5	1473.94	0	6948.77	0	0
542.793	82.5833	542.793	542.793	66602.1	123482	1548.89	3898.6	2609.5	1011.76	0	41289.2	35161	69648.6	93077.5	10750.7	0	87952	15203.8	48937	42538	0	65468.9	0	0	2572.73	0	0	295.806	0	0	22894.9	45837.3	34882.8	171822	0	92075.4	54786.8	162827	0	0	17140.1	28722.3	0	0	3280.25	745.72	64428.1	29944.2	0
542.813	88.7432	542.811	542.814	121237	57828.7	0	0	6773.38	0	2698.71	148645	12052.2	103514	112864	56661	0	92164.7	172376	49841.7	92350.5	79655.3	136593	82616.2	55170	12986.1	0	0	3749.51	0	0	0	92407.3	102883	144877	0	121289	209729	0	0	3871.24	30621.7	18707.3	12615.1	0	1931.47	8995	21786.9	42195.9	6221.39
544.253	93.6904	544.252	544.256	322811	364998	247195	81831.5	377349	136342	162837	43210.7	166103	117055	190505	342290	200822	76725.8	194706	104176	70893.5	88244.6	200978	130187	155130	118496	123390	121629	386410	384620	589604	0	80436.9	114183	0	0	0	51492.7	0	0	153820	23384.6	84958.3	92094.2	33407.8	59950.5	212897	173670	195965	37325.5
546.612	81.2631	546.612	546.614	307733	255540	183053	217706	134128	11594.5	0	245992	243069	144069	394125	181317	90987.2	230141	260228	189800	521431	197544	160769	82648	108612	0	0	0	0	0	0	0	448174	499516	139672	37224.4	151621	60045.8	11818.4	86879.8	47497.2	248125	304540	115699	148622	121493	187596	289202	237938	57304.1
546.83	84.3755	546.829	546.833	1.33332e+07	9.09667e+06	6.09417e+06	6.91149e+06	5.65108e+06	2.75045e+06	158049	7.41247e+06	6.10873e+06	1.29204e+07	1.39043e+07	7.90869e+06	3.93519e+06	1.26432e+07	7.33788e+06	3.44555e+06	3.13254e+06	3.47224e+06	6.01926e+06	3.39867e+06	3.09726e+06	1.4167e+06	1.21399e+06	1.20753e+06	1.81128e+06	947030	548359	263334	3.27264e+06	2.81303e+06	7.0673e+06	3.28881e+06	5.95167e+06	4.36339e+06	2.04794e+06	5.24674e+06	4.66264e+06	7.04418e+06	4.72354e+06	6.55945e+06	5.52961e+06	4.06022e+06	5.0247e+06	9.99994e+06	5.74396e+06	4.40256e+06
547.834	83.8193	547.834	547.834	688197	511600	324379	297075	201479	84926.2	0	418459	308436	716336	713679	423876	141509	704656	351614	179500	171844	191386	299295	180171	165710	54465.9	84920.3	96888.4	207428	4588.7	1308.01	0	163356	195090	376814	154057	299398	211679	61255	254186	255890	335527	271772	342471	243081	215069	267862	533813	301263	218967
548.805	83.3906	548.798	548.813	23082.7	50753.2	16858.3	42306.7	0	0	0	32641	47177.2	0	0	0	0	72920.9	65348.2	27175	33624.2	0	0	0	0	0	0	0	0	0	0	0	0	24500.6	51056.2	35929.3	0	0	0	7038.2	0	25567.1	0	0	24327.6	28025.6	26813.7	38496.8	14293.4	0
548.828	84.5169	548.824	548.828	7.84304e+06	5.40505e+06	3.62298e+06	4.052e+06	3.3551e+06	1.58935e+06	33415.5	4.36159e+06	3.62227e+06	7.67451e+06	8.14343e+06	4.76035e+06	2.29124e+06	7.37615e+06	4.53125e+06	2.00438e+06	1.87421e+06	2.10136e+06	3.59428e+06	2.05627e+06	1.91961e+06	823025	714609	639358	1.05943e+06	498563	358382	202153	1.89313e+06	1.6551e+06	4.19157e+06	1.88619e+06	3.50408e+06	2.5207e+06	1.20194e+06	3.02931e+06	2.7923e+06	4.15625e+06	2.81978e+06	3.81482e+06	3.28814e+06	2.36753e+06	2.8713e+06	5.92469e+06	3.4818e+06	2.65678e+06
549.009	95.8184	549.006	549.01	424090	85373.5	2178.7	254038	277898	0	374867	0	0	406735	209392	99238.7	1.51e+06	239072	0	91423.8	126834	182371	47804.8	71105.6	13486.2	54423.6	27611.1	22422	1.43031e+06	1.50718e+06	437710	27098.9	94573.9	75080.5	282484	383414	258318	874914	1.28877e+06	393686	588030	143158	0	744934	529234	0	874797	336557	4875.24	520513
549.83	84.8845	549.822	549.832	423293	325182	167365	96353	178084	21858	3142.5	158668	195743	385883	417999	222428	132729	382494	244250	170687	179519	159559	170068	94976	79785.3	10578.8	3434.86	87077.4	0	1019.6	0	0	132489	137673	452972	355228	331564	155086	75063.2	139239	116597	221892	73541.6	189467	152411	78147.3	134183	281401	167367	168243
550.823	83.3533	550.823	550.826	1.00329e+06	642900	411631	473466	426105	181093	0	464389	480344	1.00815e+06	1.04236e+06	624954	318235	946420	516905	284616	279078	263063	516684	233429	204449	93047	68252.4	84870.7	216292	0	5979.26	0	264979	208296	639039	365603	520852	366648	134392	378497	382565	530519	322744	514801	459295	315019	486878	767759	419571	403879
551.846	83.002	551.842	551.848	630404	521344	353903	346520	234691	111457	0	297824	200878	849249	664851	563509	258489	688514	337116	201137	131339	204697	353494	193934	209714	95854.4	177570	87467.8	44611.5	12397.4	5041.2	0	146180	114049	398190	178074	362060	184309	56709.2	275103	277724	367758	193119	386128	253600	169129	206888	490596	231697	222415
552.788	85.3008	552.788	552.788	257653	36458.8	70057.4	329478	227155	0	0	34289.3	0	397739	245832	68815.2	0	142801	80194.1	6346.91	0	14799.9	0	4845.49	0	0	0	0	0	0	1991.46	0	6698.46	0	46770	0	0	272622	0	0	0	65199.5	0	35460.9	0	120707	223387	180125	0	0
552.843	82.649	552.843	552.843	693952	467549	356146	392457	347648	72489.1	250676	298112	238492	835233	604212	523564	176684	667751	272388	198636	104376	138208	364750	197262	160627	112724	58577.6	210688	97650.5	107284	65920.3	16582	82365.9	54892	378427	151992	305932	215089	81114.5	286885	290163	343480	269757	324025	298688	146866	197654	406641	236134	171421
553.025	98.5668	553.021	553.028	220938	229510	20009.4	0	3679.29	0	0	0	0	178913	218640	123172	114199	223103	59663.3	219132	135363	255045	303154	189386	95803.1	91191.9	60560	90863	85677.3	76500.9	106451	35348.5	144993	128811	217824	129930	188807	91436	31852	88500.1	163450	158970	58695	88470.9	125970	30685.9	88281.1	64500.8	19119.8	151155
553.841	82.3823	553.841	553.848	196019	114228	93640.3	159079	37699.8	0	0	82378.5	58183.8	181829	139902	142735	47783.1	163940	52860.2	55290.5	61974.3	55894.1	104882	57082.7	12837.5	0	29429.6	0	0	0	0	0	49209	81254.2	117885	18064.5	138374	13944.6	0	76596.7	50811.5	54018.9	46778.6	83750.4	79707.8	43918.2	30745.4	101601	23160.9	0
555.021	98.8183	555.021	555.022	111368	43042.9	2310.31	0	0	0	0	0	0	53834.2	103301	34325.5	0	113639	4198.83	30328.5	38891.4	72833.9	95253	69609.2	78716.2	45904.3	7153.66	8110.75	31596.1	0	3470.38	0	35476.9	23952.5	42899	0	67120.3	0	0	102207	48239.8	20723.4	6796.11	0	2340.93	0	14080.9	0	4060.87	61504.8
556.641	80.5944	556.64	556.642	137011	130180	259459	268628	137273	20645	78413.9	445694	235686	122393	231954	86271.1	17028.7	138255	267255	232324	255485	218479	90692.2	27194.5	57096	0	3162.73	29094.9	0	0	89859.2	0	239196	130171	70183.3	79240.5	109585	102172	49258.1	100884	47051	205795	184180	154552	124271	92731.4	132695	174406	105435	76309.5
556.831	93.59	556.813	556.843	224515	163542	96962.8	81684.5	70288.5	171808	0	134136	146594	231424	131880	339862	163193	225296	158731	74911.1	125395	94054.6	0	78945.8	24953.8	35879.2	0	25705.7	72007	19474	32635.8	29481.4	83396.7	63392.3	190395	13394.5	83218.1	366712	9768.47	106897	273050	68334.2	123420	207980	197326	73326.1	176703	0	185114	120103
556.858	85.767	556.858	556.862	2.10175e+07	1.25018e+07	9.17352e+06	1.60677e+07	1.56202e+07	1.19966e+07	4.34852e+06	1.10169e+07	7.44034e+06	2.58963e+07	1.9415e+07	1.83028e+07	2.16311e+07	1.87655e+07	9.25778e+06	5.5781e+06	2.87517e+06	4.85867e+06	9.95475e+06	8.56762e+06	8.08659e+06	6.82651e+06	6.07649e+06	6.66629e+06	1.51083e+07	1.04066e+07	7.79684e+06	3.19249e+06	3.18359e+06	2.44843e+06	1.70346e+07	1.55899e+07	1.499e+07	2.19439e+07	1.49332e+07	1.86291e+07	1.68773e+07	1.1194e+07	5.84655e+06	1.9693e+07	1.7973e+07	9.91714e+06	2.16816e+07	1.93282e+07	9.22402e+06	1.5956e+07
556.949	92.9467	556.948	556.952	133630	134777	1145.14	69737.5	186503	264267	0	0	36592.1	179253	145470	125805	105357	178847	0	35992	0	0	113182	86274.6	99286.5	210678	158333	187606	119902	71400.5	137661	173540	37142.5	0	114023	115882	201504	150747	123428	148694	121776	78868	16806.6	142786	126479	125799	111038	131719	149366	124543
557.361	85.1703	557.354	557.362	133518	242556	0	317243	264153	0	0	0	0	178245	118082	151066	131008	136537	0	0	0	0	69314.1	94393.1	89589.6	0	72742.5	0	100617	101101	2498.12	0	0	0	0	0	0	200401	0	205864	241380	0	0	499333	606828	0	156304	101411	42995.5	99884.2
557.863	85.141	557.863	557.863	1.39065e+06	845450	610792	1.0271e+06	944231	783729	242009	696662	449285	1.84413e+06	1.26498e+06	1.32017e+06	1.49189e+06	1.24067e+06	585519	413097	184511	343982	699238	609341	581903	484221	398488	456435	941021	672654	487495	206556	228341	176760	1.2012e+06	1.03504e+06	1.0099e+06	1.40386e+06	999163	1.26929e+06	1.12293e+06	703185	342565	1.31859e+06	1.18736e+06	616922	1.462e+06	1.33399e+06	590304	1.03588e+06
558.36	83.1395	558.36	558.36	87701.2	26007.3	99856.8	5745.98	158327	271555	0	0	0	150015	79206.7	102491	108859	111572	0	0	562.023	76720.3	17031.4	29947.2	40255.4	0	0	0	0	0	6952.76	0	0	0	65013.8	0	118687	80735.9	140475	94310.8	72234.7	209624	80237.7	68667.5	316173	225562	90750.5	88192.9	11649.2	78312
558.822	103.581	558.802	558.84	201566	135126	293945	20412.9	241258	21373.9	0	0	48394.1	271154	207153	88425.2	107658	240789	263430	74505.7	110437	69042.4	71393.6	51878	0	31721	0	0	128496	57549.5	0	0	68153.2	136108	76266.6	0	0	300249	96971.3	201069	133206	240591	333168	337535	298801	115413	263165	478055	251046	98900.1
558.855	85.5671	558.855	558.855	5.45635e+06	3.22677e+06	2.3557e+06	4.12842e+06	3.80677e+06	3.15745e+06	1.02762e+06	2.98169e+06	1.93867e+06	6.81429e+06	5.11694e+06	4.69976e+06	5.6398e+06	4.79452e+06	2.40033e+06	1.46421e+06	775867	1.30555e+06	2.59631e+06	2.20753e+06	2.09829e+06	1.81636e+06	1.62174e+06	1.74012e+06	4.04954e+06	2.71141e+06	2.08072e+06	847282	822392	679069	4.29023e+06	3.95919e+06	3.80823e+06	5.61748e+06	3.75719e+06	4.79095e+06	4.40727e+06	2.99285e+06	1.55175e+06	5.12596e+06	4.72562e+06	2.5973e+06	5.68867e+06	5.06192e+06	2.44376e+06	4.09382e+06
559.322	87.9412	559.321	559.325	1.08909e+06	316507	202496	614463	1.10815e+06	364500	781429	631550	188214	323746	356940	293583	1.01671e+06	876945	228179	68941.9	0	0	140124	232702	78861.7	0	0	0	819368	811527	652651	0	0	0	191817	169913	287315	142350	140397	133282	984093	510862	252898	1.10428e+06	978089	509235	935673	940885	267037	347260
559.859	84.7166	559.859	559.859	343926	203260	133473	144959	216716	163472	0	167501	116808	428033	312160	309804	365535	305058	123379	95641.5	38870.5	62187.8	152131	152983	110213	113249	90891.6	100205	255050	143641	139815	48193.4	41690.1	37266.3	307151	252166	248073	352390	288436	304846	286377	189356	58628.1	313876	251970	138468	361462	343536	167189	231588
560.327	87.8439	560.327	560.327	317236	92761.2	48465.3	194627	251847	88708.3	331802	582263	0	82004.3	96803	60037.1	291745	192376	0	0	0	0	17474	0	4967.24	0	0	0	252991	232239	204250	0	0	0	0	0	0	0	0	0	389481	185452	140022	477335	396268	135965	281294	286819	150212	96060.8
560.814	103.803	560.81	560.819	182879	78919.1	139962	0	19917.2	42503	0	0	71061.4	323291	208316	86397.1	260000	277649	132233	326403	234144	297305	40603	0	11618.2	104686	84341.3	88809.3	58519.2	32699.2	0	321534	219513	178780	1.55916e+06	1.61105e+06	1.47754e+06	616053	552445	444295	106378	137191	161128	179671	169301	35976.9	296714	399986	145126	142771
560.868	83.4124	560.859	560.875	121447	33286.3	0	0	190868	181192	1.58326e+06	289243	0	210550	149498	151357	385050	81065	0	32744.5	0	34793.9	115550	98062.3	85350.1	235261	212481	248911	331438	340278	220794	237665	0	12128.2	148482	290510	0	321489	319232	140652	235542	60682.7	20233.2	123875	126183	31328	320789	167409	33874.3	176962
561.875	84.5326	561.874	561.878	684703	357584	311924	651365	657594	1.33835e+06	960432	319357	130362	1.26094e+06	462303	1.20916e+06	2.77207e+06	478597	217124	270034	139232	213195	409758	655095	706762	1.07196e+06	889835	1.11539e+06	2.26271e+06	1.72437e+06	1.40432e+06	573626	144809	131813	786358	1.66831e+06	899239	2.16168e+06	1.89051e+06	1.50631e+06	1.37343e+06	328805	151411	1.23212e+06	1.11315e+06	511276	1.88598e+06	568917	240296	1.12978e+06
562.816	88.2122	562.813	562.816	656865	123808	194484	573033	1.07407e+06	65362.3	0	386408	153345	1.03308e+06	535144	121977	351476	396367	229489	67739.9	22700.1	54640.5	73602.9	17687.6	0	12738.1	0	0	299360	156494	41977.3	4884.5	52375.1	27837.2	139481	90014.6	62136.6	534161	120581	130905	119700	38878	68864.4	468805	301489	87322.4	513213	582109	172320	218771
562.872	83.2975	562.87	562.874	188002	43180.8	53313.5	294517	286787	421661	387497	0	120787	382908	127098	365571	909929	193711	63263.4	72598.4	0	65410	141639	214224	232502	318433	254948	345035	663446	519060	389007	165940	0	0	223831	501660	276934	686051	594858	457591	418941	115685	155873	383647	334329	142001	569751	159135	136385	396203
563.014	108.72	563.012	563.02	64323.5	100789	65696.8	1.43137e+06	1.45061e+06	1.07119e+06	218079	1.79028e+06	1.46361e+06	31332.2	78406.8	119940	45765.4	65206	101167	0	67770.4	0	54326.3	4567.57	135546	0	0	0	20820.6	6039.5	62207.4	122578	57654.6	0	118860	134260	199281	84268	38344.5	53842.5	64577.8	99151.8	94002.7	25571.9	22491.9	80710.5	812.825	15984.9	79541.2	79585.7
564.812	86.0286	564.81	564.814	185478	0	12926.9	141694	75355.7	23184.5	110769	1628.73	0	284972	130616	0	74103.6	91711.2	15849.7	0	0	0	0	576.642	0	0	0	0	120454	47831.5	42517.7	0	3947.45	2761.77	97118.3	3571.62	93020.4	152173	32134.4	0	0	0	60963.9	142848	69876	0	139168	172037	0	42662.3
565.011	108.113	565.007	565.015	50766.3	88385.2	55325	0	0	355753	0	0	0	40057.2	60553.4	137027	0	55229.7	134029	101512	124651	52053.8	37544.8	33504.7	51996.7	45493.6	0	0	12355.1	91651.4	25405.4	41154.7	90799.8	104827	0	0	0	0	0	103180	67405.8	65922.7	90863.8	158367	33839.6	57922.8	18744.1	0	74272.7	79140.8
566.862	85.2904	566.843	566.869	89702.6	60631.4	45932	262965	204346	84715.8	338188	65678	43374.8	71568	0	153828	160023	64596	17885.7	33445.1	0	28586.8	41262.5	76878.2	42084.7	38222.7	34713.7	234885	75757.1	76057.6	122081	15656.9	0	0	96260.4	18138.4	111719	377436	108453	249070	201288	47423.4	70192.4	100386	190590	77743.1	182840	61240.9	0	41857.2
566.888	85.3615	566.888	566.888	1.33978e+07	7.00092e+06	5.81686e+06	1.43921e+07	1.62156e+07	2.70979e+07	4.75922e+07	6.81249e+06	3.83297e+06	2.02906e+07	1.07876e+07	1.76429e+07	5.43232e+07	1.11025e+07	4.94164e+06	4.03146e+06	1.20499e+06	3.12637e+06	6.95278e+06	9.94816e+06	9.92192e+06	1.9043e+07	1.80483e+07	2.09746e+07	6.81535e+07	7.33575e+07	5.55613e+07	2.08955e+07	1.44469e+06	998755	1.60696e+07	3.28158e+07	1.50174e+07	4.68006e+07	5.82864e+07	2.74016e+07	2.66741e+07	7.20215e+06	3.17397e+06	2.51147e+07	2.39287e+07	1.10767e+07	4.02903e+07	1.56377e+07	6.27543e+06	2.53132e+07
566.978	93.1079	566.978	566.982	158770	75074.1	0	381300	412700	173781	225734	134347	0	122098	91934.8	104234	348312	99315.2	0	51534.9	0	0	68907.3	74634.1	79838.6	255576	203082	290007	393515	441082	377108	413424	0	0	252964	222134	133689	219324	340765	187471	242275	92115.3	0	202584	173340	120641	256127	152541	52696	300465
567.872	84.0325	567.871	567.875	22165.5	10024.6	0	0	0	20802.7	24179.4	0	0	0	0	0	30850.5	0	0	419.323	0	0	0	0	0	0	0	0	0	0	0	0	0	0	0	0	14952.1	0	82614.3	11162.3	0	696.706	0	0	0	0	25376.1	0	0	0
567.89	84.9814	567.89	567.89	1.0606e+06	538533	417956	1.0223e+06	1.23517e+06	2.04508e+06	3.55131e+06	487576	260067	1.54971e+06	840676	1.41305e+06	4.13197e+06	776119	320663	327726	81105.5	251110	508753	754397	787055	1.55781e+06	1.45028e+06	1.66479e+06	5.28881e+06	5.7855e+06	4.42381e+06	1.66469e+06	107878	76826.1	1.24832e+06	2.45554e+06	1.13591e+06	3.57974e+06	4.30496e+06	2.10222e+06	2.01875e+06	491168	233618	1.81433e+06	1.83774e+06	802735	3.09604e+06	1.173e+06	462467	1.86339e+06
568.027	105.447	568.027	568.028	125995	72013.5	49321.8	59950	79524.2	2666.83	12359.8	90520.1	24243.1	83707.2	169372	101677	0	84403	52608.2	0	9479.12	2224.02	34102.4	0	52625.8	75993.6	0	0	0	0	0	0	4164.16	5551.85	76329.8	0	0	0	0	88793.5	49865.5	87267.1	68152.2	63258.1	64302	100262	0	161419	71718	57358
568.892	84.6724	568.892	568.892	351706	181717	121357	358289	422977	711695	1.20052e+06	391091	168810	521196	282640	463821	1.37603e+06	316026	149095	120127	0	59442	164502	262238	261199	480174	446427	573005	1.80076e+06	1.96122e+06	1.3984e+06	546121	33469.5	0	430709	818881	434141	1.16679e+06	1.43951e+06	664847	683419	231418	94829.1	651289	558159	347038	1.05549e+06	392761	155557	633745
569.03	104.943	569.029	569.033	1.43242e+06	1.4083e+06	510662	215699	163709	0	0	191875	0	1.45453e+06	1.83864e+06	1.11304e+06	754457	1.85244e+06	1.23011e+06	241584	203974	177903	535282	200759	196678	78151	81137.8	118401	425748	369755	406979	41698.7	188595	218068	1.40134e+06	637068	860268	556874	394008	944223	933180	1.66146e+06	1.44245e+06	778629	815143	820868	352848	613295	1.03754e+06	833431
569.903	81.4057	569.895	569.912	67751.4	46616.1	0	0	0	0	0	0	13148.4	98130.2	0	0	108449	130595	0	147360	185666	167689	176181	263090	42109.1	68303.8	69134.4	58328.5	107479	122614	65534.1	26494	171325	169980	70608.7	88718.9	39822.2	77146.8	115730	0	56129.2	126169	0	107911	57023.9	73508.8	100224	57071.9	0	137264
570.024	103.874	570.023	570.027	89889.7	88459	29702.9	0	19268.3	7269.55	0	0	0	76571	124011	53099.2	156037	96411.7	70802.4	16740.9	39582.8	3247.55	36982.6	6376.99	59085.2	4164.69	59995.3	0	0	71910	1645.76	0	3557.16	5118.79	90026.7	0	77207.8	80099.6	0	42132.6	42883.9	75404.9	74391.8	48618	83389.7	51567.7	67898.7	16222.3	56203.4	39927.4
570.995	100.12	570.98	571.008	65548.2	0	0	55131	0	0	0	0	0	100677	21905.7	0	153061	0	8595.57	94025.5	56313.8	46033.4	34344.6	14922.1	11068.5	54632.1	15900	36463	298868	354894	98572.5	55712.5	63333.6	75899.9	90342.1	104281	58227.5	75922.8	159320	40048.7	72583.4	0	0	58803.5	50800.6	0	126050	29601.1	0	73831.1
571.028	105.073	571.028	571.03	1.41079e+06	1.27791e+06	490566	0	145865	0	0	59990.3	75344.7	1.34598e+06	1.70286e+06	1.02871e+06	688966	1.6764e+06	1.15379e+06	211268	199276	167280	525062	187865	200170	57956.8	53029.4	26996.4	341113	254980	345824	0	181123	206520	1.23669e+06	578898	789594	456966	339310	847778	850804	1.52595e+06	1.27123e+06	718570	767816	775988	297165	569853	936337	744046
572.845	90.6802	572.842	572.846	596038	211480	0	819020	730061	0	550589	160176	0	984493	438029	189169	1.31334e+06	254487	0	0	0	0	83120.2	5073.88	58425.3	54757.5	45838.7	66586.4	1.83802e+06	1.56327e+06	324617	54292.5	0	0	276047	303804	83382.6	1.28841e+06	941923	255887	340578	106904	4782.78	510861	429037	0	1.04699e+06	582377	351.538	347118
573.025	103.612	573.025	573.029	383224	362491	134963	0	0	0	0	166330	23295.4	387066	495974	290484	344727	509659	315538	57452.8	87142.2	0	136097	78773.1	44631.8	11273.9	0	7933.71	239049	84989	95184.9	0	51770.9	55585	440349	94730.3	369576	222274	91814.4	279204	255221	433658	359614	815952	595548	234379	105825	156684	264911	345214
573.849	83.606	573.849	573.849	146094	73234.8	34976.7	0	0	40368.4	0	0	0	189510	168456	110090	108030	120513	0	0	8254.33	4601.86	1154.82	0	3684.88	0	0	0	46588.3	67371.6	0	2698.71	5325.47	0	6569.22	68472.3	0	112273	78301.2	0	0	4473.65	0	28202.9	61874.7	3133.5	96713.9	11724.2	0	49128.9
575.808	82.3299	575.797	575.811	194571	151066	21209.9	1268.17	0	429.202	10556.4	181293	8002.99	128525	158775	6304.38	0	177705	57929.8	45249.5	159965	88186.1	93905.6	0	0	0	0	0	0	0	7509.93	0	104915	124870	35834	0	18562.4	0	0	25083.4	2943.74	72928.3	58953.9	184263	79404.9	0	0	39103.8	38670.6	19768.9
576.806	86.9539	576.799	576.807	244930	213430	259941	3824.12	0	2112.15	0	37573	159994	229751	317071	106628	0	292756	122002	178903	187214	0	166421	47716	0	260.797	0	0	6820.35	0	0	0	186737	162751	36134.5	4095.91	44297.4	0	2646.2	113807	5606.03	116950	93986.6	0	0	13661	64993.7	114552	62022.3	0
577.804	82.6394	577.795	577.808	204499	145877	144849	259687	9720.81	0	0	26151.7	89194.1	153503	182625	53702.5	0	227153	72787.2	152855	162402	138381	127899	14055.5	7434.11	0	0	0	3720.82	0	0	0	207850	66306.5	47256.9	0	0	0	0	15749.5	82382.3	92975.5	55612.9	118514	25398.8	18927.2	0	93749.2	96727.7	4123.61
578.914	569.378	578.911	578.915	77945	109364	16048.1	0	0	0	0	0	0	46382.1	89737.6	49465	134854	103741	162720	80022.6	87855.8	26570.3	0	0	0	0	0	0	0	0	901.32	0	0	0	0	0	0	0	0	0	0	0	0	0	0	0	0	0	0	0
578.981	110.854	578.978	578.986	217743	0	0	41504.4	47750.4	129364	91013.9	59404.4	70479.6	189321	134146	33274.8	73436.1	129444	7662.98	0	0	0	0	0	0	0	0	0	108277	46806.2	26001.2	0	0	0	110373	25734.4	923.36	135511	31622.8	50566.1	67616.8	76646.1	27111.9	116753	220675	1524.11	65162.9	115153	32893.3	123291
579.06	101.603	579.06	579.062	183865	73882.1	0	0	0	0	16120.1	0	0	172111	147651	195921	129863	172373	0	0	0	0	18316.9	0	0	0	0	2776.37	51499.4	51546	44157.6	0	0	0	158686	252800	28602.7	67726.6	42390.9	141483	134028	80464.5	106810	124372	169652	23015.3	48400.2	98538.4	29265.4	113774
579.939	81.1353	579.938	579.942	208210	117799	0	0	0	0	0	0	4078.09	205201	94902.7	8722.1	33489.5	147533	24232.4	302152	215742	261771	336124	191137	158517	172687	151436	173835	15350.8	49251.9	176.867	47736.2	205984	178546	158053	47278.6	152743	76339.5	48944.7	106859	89023.9	87954.6	22686.8	97250.8	93566.3	0	64387.7	120609	0	84554.4
580.823	84.247	580.823	580.829	452004	354707	272554	20755.9	0	107584	214638	233707	170831	442556	454196	261171	13438.5	420317	206689	105411	93736.9	101920	228332	107421	98283.3	0	0	0	0	0	5559.81	237.825	114716	56929.6	191883	131863	189324	136079	4365.07	91431.3	110211	213374	126303	163662	98500.6	59267.9	172188	235903	135602	60544.7
580.979	112.563	580.974	580.986	106315	0	0	56044.8	94022.8	0	0	41020.6	2334.92	152477	115599	13400.5	110582	121527	0	9930.06	0	23918.3	0	0	0	6777.56	6744.67	9874.56	107868	0	54995.6	43702.2	3915.7	0	335733	218991	222286	129957	66731.9	154598	49399.4	73431	11351.4	160982	137805	8202.7	78890.5	118571	31029.5	126287
581.821	82.9098	581.821	581.825	566349	411998	293673	385233	398057	37967.9	18596.1	325255	268984	605853	600425	302514	43846.7	613446	351122	150955	111696	124950	264033	129516	120157	3442.01	2000.13	0	3952.32	0	0	0	122486	75587.7	292088	51369	298074	59362.7	11528.6	106657	184633	318109	191270	185298	186594	58653.7	151307	356120	185739	145907
581.936	83.4581	581.936	581.936	88123.6	6414.2	0	127295	384541	0	74768.4	0	0	64881.7	13788.5	0	148896	71546.4	0	204576	161974	176586	168320	68174.5	84366.8	183814	83236.8	142690	114449	0	0	122715	150842	144993	181579	57092	102090	145310	12291.4	91687.2	46875.3	20133.8	1557.63	59182.3	62612	0	77280.5	51155.5	0	90899.6
582.822	88.1414	582.819	582.823	268168	235608	65570.9	134409	111343	13066.4	0	0	136232	293592	240674	144457	294093	456771	252154	626295	466624	548351	93636.1	6518.69	99031.5	174792	136141	169516	31174.6	0	0	482290	396778	380087	2.69303e+06	2.60993e+06	2.34652e+06	873602	876886	733814	178065	246621	140896	76739.6	87623	101498	0	149850	48762.1	50559.5
585.838	82.7634	585.837	585.841	845841	577317	409110	693200	463660	268140	0	407661	312239	1.10006e+06	821427	730728	368777	861810	325750	259710	85995.3	181015	457850	282856	296099	113800	75724.5	93854.3	100599	4030.84	10942.6	0	92404	57702.6	648358	357169	533694	382520	148089	481747	454165	466197	275777	601034	495629	339524	358430	618496	309592	372799
586.34	83.6636	586.336	586.341	99760.1	104317	95469.8	0	0	0	0	0	9237.54	151380	148180	91259.2	101448	137270	25005.3	114662	24114.6	35039.4	55278.2	1896.26	19400.3	0	0	0	0	0	2353.23	172.323	33436.3	0	110005	196076	96477.8	0	0	65521.5	75414.1	53135.7	57120.5	76008.4	46611.6	4529.18	10087.5	89891.4	13915.3	38598.7
586.836	83.2565	586.836	586.838	852722	563008	374977	492091	373027	245317	0	440340	313750	1.04972e+06	791792	707750	398611	837692	378763	285263	107370	221124	434287	300920	249247	123159	111438	103890	250432	8602.16	0	0	141416	100028	659834	362541	494466	357698	153024	495107	395161	438988	224201	597308	500356	340722	353023	563704	326353	360361
586.91	101.373	586.907	586.911	79135.7	123589	0	0	0	0	0	0	0	95349	114330	101124	118409	125635	111883	0	0	0	108327	0	3504.65	0	5578.08	0	0	33246.3	26930.9	17076.2	0	0	0	0	0	154984	123452	65062.2	227049	183205	0	213316	124201	64045.3	167289	146426	0	84554.7
587.835	83.1164	587.835	587.835	301233	183411	146282	220306	0	99511.1	73513	434516	173598	316219	241937	195946	204931	244641	70394.8	42309.1	19788.5	47896.8	109138	113967	16712	5299.51	0	0	5167.2	0	0	0	25349.9	0	189579	127534	204122	77080.2	23286.3	121078	97790.3	154241	84192.1	163024	152068	59481.1	67947.7	167828	89663.7	145446
589.968	81.6799	589.968	589.972	259661	87583.9	56208.2	0	260430	62648	318089	138395	0	253971	149405	123956	362084	110489	0	457839	167535	364263	490791	384853	355097	535605	489326	541378	191964	139933	20471.3	368194	235616	160949	389373	353473	235840	247428	142297	166872	365101	106078	37036.8	297941	234998	70275	288955	227914	0	317792
590.854	85.3166	590.85	590.854	943515	537198	474215	835710	886400	794589	166629	508500	286830	1.50685e+06	747870	1.21447e+06	1.49713e+06	876545	348551	328552	88660.4	232139	584885	543275	544670	451864	310171	434095	663199	403532	223822	128827	70525.6	92394.6	1.04633e+06	1.04631e+06	1.00747e+06	1.25049e+06	768021	1.30468e+06	1.06336e+06	583758	258371	1.25368e+06	1.14733e+06	628365	1.21283e+06	836000	401777	988610
591.189	106.025	591.189	591.193	129673	26104.9	0	0	0	0	0	0	0	93978.8	80780.7	78054.5	158290	104111	4993.09	4126.03	0	0	2765.72	221.785	0	0	0	0	116105	107919	50838.7	0	0	2671.8	107338	56438.8	62766.4	24793	46149.1	49247.1	130422	25832.3	2904.55	117344	66349.7	6189.74	1635.66	57034	0	113540
591.355	87.5228	591.354	591.358	110815	93979.5	31767.4	365797	0	228167	269453	518265	89547.5	215182	103103	193527	204966	139527	94085.5	155163	104807	80684.7	79029.1	49370.1	44232.1	76712.2	0	43426.7	89742.5	63427.6	0	0	48207.8	36611.7	377314	342934	369255	175314	71359.3	166332	138813	78265.9	2061.72	149965	167223	235256	171103	131808	112643	142659
591.85	85.7365	591.85	591.854	631073	342244	282397	627260	614914	511684	0	300021	171307	940597	494484	799757	915177	526488	244610	203384	45903.9	133534	338886	358032	367640	297032	170242	260137	426548	192805	170751	115045	59404.1	48655.6	584741	659435	643853	854247	442173	804891	632076	327612	95575	853690	729822	368810	763923	515182	218230	637949
594.761	84.7433	594.756	594.767	1.21141e+06	1.27828e+06	713987	506253	161469	54618.1	49018.1	865614	1.1184e+06	872732	1.60164e+06	480104	74291.8	1.45778e+06	1.27544e+06	480781	911136	549930	671140	198531	94941.9	123955	163666	74867.9	16824.5	0	1049.21	0	851213	856177	474608	170590	388036	192123	88059.1	134501	122723	704827	827656	281498	189246	365761	301837	753939	674211	130956
595.041	110.763	595.026	595.044	71135.3	0	0	0	139378	0	46841.8	27038.4	0	102108	73465	245.716	59781.2	0	12029.1	0	0	0	0	0	0	0	0	2177.98	41618.1	130276	0	0	0	0	0	0	0	59563.5	43259.7	1122.09	31534.6	881.66	0	30411.7	130890	0	48364.5	76447.7	2220.84	164295
595.868	84.2855	595.868	595.868	650179	346107	351670	700607	868520	1.88112e+06	1.03815e+06	273128	136134	1.43109e+06	438235	1.33266e+06	3.37885e+06	532948	193163	234408	35874.6	184119	413263	768548	759428	1.36007e+06	1.05955e+06	1.36864e+06	2.87619e+06	2.25473e+06	1.88269e+06	723373	70000.6	48541.9	973079	2.23028e+06	1.13296e+06	2.87239e+06	2.6767e+06	1.92325e+06	1.80183e+06	389777	111868	1.64186e+06	1.51162e+06	651502	2.40418e+06	637256	279251	1.57845e+06
596.367	83.6515	596.367	596.371	87284.2	32822.7	0	0	581574	250401	143237	0	0	204906	73491.2	205214	558596	86651.5	0	29515.1	0	43708.5	67812.4	82314.2	119271	202474	187628	239122	454116	343187	269855	120969	0	0	170518	344104	170093	484265	450309	303170	248074	28291.5	67042.2	258792	266582	68840.5	370652	106042	20767.1	266558
596.756	81.6008	596.755	596.759	1.56056e+06	1.54872e+06	1.13055e+06	783108	430357	170099	6480.61	921009	1.44359e+06	987370	2.07537e+06	567689	176773	1.8333e+06	1.64216e+06	600041	1.16645e+06	725967	886274	297906	309208	131684	77111.9	32497.2	60039.9	71772.5	32205.9	0	1.06349e+06	1.08007e+06	507338	134767	460677	90993.1	76796.2	166762	168285	916872	1.08697e+06	281619	206008	74714.6	165334	905337	898237	136062
596.867	84.6231	596.858	596.869	192108	83107.9	90549.2	225214	492335	517510	435733	31209.7	70429.8	424767	156418	398385	1.13511e+06	234040	139405	111369	0	50169.3	157214	239142	243746	385605	305515	421871	930052	726283	578498	234418	29460	4655.18	300295	724623	349243	878376	893851	654895	513688	111843	58616.5	500088	483379	130796	772929	208167	98330.1	514963
596.938	100.6	596.936	596.94	183733	55597.4	0	0	0	248972	0	125677	0	160782	234327	27392.8	131740	106247	174505	0	71696.1	43470.5	63136.7	0	0	0	0	0	92396.8	69343.4	0	0	0	0	152038	0	96841.3	161084	64340.7	115292	70964.9	95582.2	0	188751	176603	1295.34	251824	174678	0	126376
597.1	91.2948	597.096	597.1	245128	185488	127086	229232	359482	623098	805516	845472	283267	34792	51557.7	97910.9	745383	450175	231177	0	12629.3	0	83625.8	45856	50737.3	4510.07	0	0	363595	441995	627638	0	0	0	171665	315084	310985	133567	137764	100662	622375	445641	277822	865703	1.05827e+06	777412	400866	227265	178905	203721
598.754	82.1999	598.754	598.755	760757	663591	426394	285195	188763	30378	186915	539472	581638	465244	919269	261379	37245.7	820180	707951	297317	527961	364168	405867	142001	188953	7153.01	0	3810.96	120503	4196.31	0	0	499769	489364	232987	57913.4	185012	136144	91298	149059	89062.9	407833	457172	112886	87673.5	77656.1	70763.8	482368	280326	167147
598.937	101.567	598.932	598.945	78709.1	7092.35	1825.41	129971	227756	0	0	50634.8	0	89183	203979	7035.51	3708.51	466831	0	844.679	0	272.472	0	0	0	0	374.932	0	32123.3	22883.3	0	0	0	0	44822.7	0	0	82485.2	40733	51150.1	54092.9	86431.4	0	226208	200653	0	118649	89991.8	0	185211
599.998	82.2188	599.998	600.009	203543	58740.6	5384.05	323779	189862	129324	775426	218285	0	225182	87154.2	107450	716517	74446	115786	411240	124444	288156	315540	407406	397344	1.31229e+06	1.32414e+06	1.45157e+06	882032	1.00585e+06	462434	2.05445e+06	131517	110593	576240	1.06413e+06	478711	516408	662995	218662	568587	94450.7	0	331201	293964	27785.5	448546	143633	0	459891
600.75	85.0256	600.749	600.753	102496	219368	129561	316210	107403	113543	220208	242099	268929	170937	124076	70786	0	156760	38415.3	96744.9	99551	54902	110694	40071.2	0	0	0	10842.2	0	61254.7	0	0	88824.4	94762.9	234078	0	159013	0	0	41311.7	11459.3	51219.6	45096.7	77914.4	180918	0	0	52069.2	29297.6	61032.4
600.773	106.929	600.771	600.779	30743.3	0	0	81960.4	183686	0	0	126967	0	0	48154.8	53428	0	0	15964.5	45683.4	63205.1	74145.7	0	0	87901.9	2204.19	0	0	0	223.935	0	25419.4	56803.4	74291.3	0	0	0	0	0	0	215627	64457.5	107893	3268.05	0	0	0	0	7738.39	92517.9
600.88	85.077	600.875	600.884	148697	75449.9	68807.9	464558	338626	1.94376e+06	5.07971e+06	14178.5	102247	528140	118722	647227	3.71103e+06	151388	41769.3	74364.6	0	64147.8	145492	441919	521455	1.83354e+06	1.60028e+06	2.09352e+06	5.83401e+06	6.79128e+06	6.09708e+06	2.42285e+06	0	0	400954	2.21101e+06	499326	2.75606e+06	4.45045e+06	1.3109e+06	1.26956e+06	135039	89805	881395	879988	496509	1.99043e+06	233707	106074	1.06119e+06
604.571	82.3032	604.566	604.573	193812	106563	347390	0	0	0	0	32397.8	154018	252370	258956	52020	0	294005	161978	75386.1	313637	154311	95355.5	47562.1	3572.06	0	0	0	0	0	0	0	291149	336744	208813	195673	165456	77124.4	0	79185.7	42785.1	170471	550406	61520.3	85773.1	45356.5	0	188100	119931	46624.7
604.766	82.2589	604.761	604.774	19551.9	0	0	506194	0	0	0	0	16365.3	0	0	0	0	12577.6	8433.17	0	0	26916.6	0	0	0	0	0	0	0	0	0	0	0	0	0	37231.5	0	6143.43	0	0	0	0	0	0	0	0	0	0	9084.02	0
604.788	83.1557	604.787	604.792	4.04106e+06	3.13869e+06	2.17256e+06	1.52283e+06	1.28908e+06	336060	292734	2.34563e+06	2.44826e+06	3.14586e+06	4.54164e+06	1.90713e+06	422311	4.17437e+06	2.8187e+06	1.0657e+06	1.46791e+06	1.24412e+06	1.90509e+06	814996	681677	224018	136833	274532	152144	47294.1	9047.46	0	1.45699e+06	1.33779e+06	1.91732e+06	442818	1.47434e+06	516213	200288	842480	841270	2.2725e+06	1.8562e+06	1.36564e+06	1.1586e+06	966164	713987	2.66563e+06	1.82719e+06	817765
605.79	81.7632	605.786	605.794	306005	282887	144763	233400	0	57807.7	0	158884	167860	169289	358870	67478.3	0	303027	259926	88262.5	162253	108545	129209	18585.9	2626.16	0	0	0	0	0	0	0	113624	108267	127738	126216	52468.7	0	3928.87	33437.8	25370.5	127977	78033.2	77103.3	116205	20209.9	0	163206	136570	20166.1
606.761	85.6211	606.756	606.765	25364.8	0	10907.8	0	0	0	0	0	13930.1	0	29825.9	0	0	28706	0	0	0	0	0	0	0	0	0	0	0	0	0	0	0	0	18069	0	0	0	0	0	0	33325.9	0	0	0	0	0	0	0	0
606.786	84.0818	606.778	606.787	3.76535e+06	2.977e+06	2.0022e+06	1.51519e+06	1.10144e+06	368121	0	2.07386e+06	2.33765e+06	3.0178e+06	4.44074e+06	1.76012e+06	340377	4.01438e+06	2.7227e+06	1.09641e+06	1.46205e+06	1.1725e+06	1.75597e+06	731411	649365	334117	69101.4	219373	168999	158583	25381.1	2143.45	1.39311e+06	1.25085e+06	1.7319e+06	429057	1.4069e+06	526200	148309	865912	746305	2.25527e+06	1.67257e+06	1.34942e+06	1.05253e+06	964863	642876	2.48456e+06	1.72008e+06	739172
607.787	84.1739	607.778	607.79	208276	148233	111153	0	123216	0	0	29342.9	194312	167401	207300	61633.9	0	216972	65528.5	57576.9	56224.8	55331.8	120449	5524.08	0	0	0	0	0	0	0	0	50116.5	75130.8	60526.2	11021	43575.8	0	12066.1	14912.7	37206.3	100078	47694.8	51026.4	52307.6	53989.8	0	98705.8	59207.3	124770
608.782	83.371	608.782	608.787	1.03556e+06	814277	481755	451755	391899	59798.1	0	716739	728389	888034	1.22961e+06	468700	143331	1.16485e+06	725820	293216	416203	382281	556148	222210	155930	71104.9	59071.4	105834	16856.5	19021.4	576.565	0	392990	389114	523732	95595.8	393439	221697	54769.8	246099	241896	613653	443475	379252	266177	260500	268387	727477	478658	226824
609.802	82.8795	609.798	609.802	417328	301060	187447	0	0	101872	0	245622	227695	349235	428702	147291	16365.6	412332	194692	98813.1	138242	100645	159888	39574.6	9625.15	0	24199	0	0	0	0	0	138799	111631	151122	52489.1	72893.1	17724.9	0	46907.5	58349.6	232472	102924	81919.6	67697.9	49482.2	36877.4	204545	115279	29000.9
610.772	91.6441	610.761	610.781	42085	23799.4	0	84452.2	0	128877	135680	206471	65763.5	0	50515	0	0	0	0	0	0	0	0	0	0	33795	0	0	0	786.747	0	0	0	0	0	327570	0	0	55693.1	0	0	14787.8	0	136099	85796.4	615.05	0	0	0	68469
610.801	81.6855	610.797	610.806	670527	529125	333035	189196	456715	40404.8	216431	366968	332859	591457	782684	257250	90280.4	742936	432356	170861	265271	191617	255831	144590	75640.3	5915.76	0	922.771	0	0	0	0	219775	165455	214775	82511.7	224390	200950	14148.3	80530.2	52512	256169	249152	110614	119266	50561.5	92575	371617	236984	95295.2
610.983	102.856	610.98	610.985	51943.6	45028.1	0	111835	251530	0	37414.4	0	0	64458.7	65331.5	32475.8	1795.51	124885	9919.13	65466.4	68265.6	75379.5	108275	103940	29555.8	14459.9	4755.19	0	0	10990.3	10694.7	0	42065.9	54922.7	5819.33	0	0	38354.7	11484	41506	36009.1	67567.2	5286.87	0	82839.5	8039.94	3678.78	17264.4	92131.6	46272.1
611.799	82.1577	611.799	611.804	379649	279374	143157	0	145647	125729	0	171725	192643	234290	432621	181138	0	359480	248250	94040.4	117804	88993.5	147873	173810	67669.2	0	0	0	0	113.949	0	0	105254	117633	146671	10557.9	124198	15217	6765.5	27101.2	37724.4	195908	145525	93612	63491.2	38897.2	0	168494	84918.4	45836
613.159	334.895	613.156	613.161	55588.4	6125.99	0	0	784.512	0	37791.1	0	0	0	20821.4	0	42958.2	6233.26	0	0	0	0	0	0	0	0	0	0	0	0	0	0	0	0	2227.81	25036.6	0	215367	138973	61887.8	0	0	0	52295.8	34062.6	0	59234.2	48711.3	0	18736.2
614.599	79.746	614.599	614.6	81879.6	95925.4	65935.4	97305.9	157674	0	0	219406	122998	8464.41	83888.1	77797.9	0	148608	144295	54450.6	142580	62816.7	56576.6	55403.5	7697.18	1273.78	0	0	430.353	0	0	0	176479	190791	122476	0	95203.4	25690.4	0	78107.9	92815.5	204450	113323	79251.3	108082	35814.7	43413.9	53327	55622.6	0
614.79	88.6546	614.773	614.796	85948.4	66692.7	0	0	132511	0	0	25339.4	49117.2	83089.7	93113.2	36657	0	105947	62439.6	0	61513.8	12829.1	0	0	17205.6	0	0	0	0	0	0	3870.91	0	0	0	11222.7	52096.7	6744.18	0	15192.7	25024.3	53715.9	54695.9	120717	64059.1	29326	0	21207.5	63197.2	0
614.818	84.2635	614.814	614.819	9.66174e+06	6.35121e+06	4.44474e+06	4.67566e+06	3.81765e+06	2.08409e+06	267889	4.9161e+06	4.29349e+06	1.00246e+07	9.82308e+06	6.00029e+06	3.23446e+06	9.58691e+06	5.09554e+06	2.41836e+06	1.88625e+06	2.36542e+06	4.25588e+06	2.47613e+06	2.1801e+06	1.05489e+06	884596	920841	1.45704e+06	720330	487307	122317	2.00153e+06	1.60165e+06	6.08484e+06	2.88716e+06	4.8961e+06	3.77126e+06	1.64498e+06	4.40348e+06	3.74705e+06	5.32475e+06	3.28614e+06	5.77237e+06	4.90523e+06	3.11996e+06	4.11436e+06	7.65407e+06	4.02216e+06	3.85829e+06
615.318	81.1572	615.318	615.318	147350	106920	28941.1	0	0	0	0	0	125512	108243	135437	71112.1	0	140480	153878	0	0	0	66021.3	2786.43	0	0	0	0	0	0	0	0	26499.7	6062.35	76879.8	0	26252.6	0	3408.01	0	0	31293.6	36591.3	0	0	0	16269.6	65863.3	35756.8	0
615.796	83.8473	615.795	615.8	8128.03	18005	0	0	0	0	0	0	0	0	0	6531.98	0	0	0	7248.36	0	0	6653.36	0	9225.93	0	4770.66	0	0	0	0	0	0	0	24626.1	0	0	0	0	0	0	0	0	0	0	0	0	0	0	8617.12
615.818	84.55	615.814	615.823	1.36872e+06	910953	579104	705787	660747	209761	82145.4	759735	596714	1.35545e+06	1.39677e+06	761449	319982	1.42519e+06	726765	317746	230431	335360	622341	274351	276694	32530.7	86034.7	78053.3	132533	22870.3	0	6211.03	236055	203122	744976	346196	672933	301787	134868	491232	399048	751403	438978	707674	666777	399319	333868	955899	533415	427572
616.318	86.6486	616.306	616.319	127694	123881	67565.4	0	0	1228.85	0	39162.5	206172	149815	167718	60019.7	0	135787	0	78879.2	42483.9	55170	78474.3	15771.2	4998.47	13923.3	0	16426.9	0	0	0	44041.2	29005.2	0	227472	213875	206767	68399.2	98710.1	101554	0	164959	25105.7	47547.9	57748.4	17640.7	7711.8	111858	38758.4	12656.7
616.782	98.1802	616.761	616.794	28532.9	0	160852	191687	286687	0	59875.7	61718.8	49904.5	102386	74276.8	23035.2	0	112903	134811	20813.8	63198.1	0	37421.4	32362.2	0	0	0	0	0	0	0	0	66173.2	67327.6	22568.6	15485.9	36481.3	180485	120580	0	11892.7	112648	152882	132184	0	13347.7	120931	222265	132542	69408.3
616.814	84.3909	616.812	616.817	5.79648e+06	3.87258e+06	2.58505e+06	2.97503e+06	2.18936e+06	1.2399e+06	23774.7	2.83007e+06	2.66378e+06	6.11526e+06	5.97662e+06	3.57725e+06	1.95308e+06	5.77163e+06	3.02524e+06	1.40983e+06	1.10558e+06	1.4447e+06	2.54464e+06	1.43967e+06	1.34958e+06	647795	457459	548464	860041	455800	280426	176767	1.10595e+06	972514	3.73627e+06	1.85374e+06	3.07958e+06	2.28482e+06	1.06798e+06	2.67762e+06	2.33967e+06	3.11369e+06	1.988e+06	3.51885e+06	2.95988e+06	1.95565e+06	2.48519e+06	4.5506e+06	2.42194e+06	2.33653e+06
617.311	86.3456	617.305	617.319	73513.4	52439.2	91727.2	0	31149	37101	0	0	0	85549.9	79364.6	27033.4	0	32467.9	2310.2	114689	12583.2	19375.8	52812.3	2644.29	0	69193.1	33790.4	26209.8	0	0	0	92283.2	34399.4	38926.5	195178	252827	222638	0	94214.4	90490.8	990.596	157631	13314	0	0	24009.9	0	23293.2	19863.7	0
617.818	83.4888	617.818	617.818	381920	289968	88605.8	114619	572207	34824.2	9821.65	221078	101578	374193	419340	228852	153827	367947	167040	97051.2	98583.1	90976.7	180987	103036	103135	42220	83768.1	4278.87	129683	0	0	0	100441	61775	287583	140333	234400	129035	50363.2	166093	171793	182988	87937.4	231522	188946	99866.3	135878	310581	186288	180214
618.811	83.9665	618.79	618.832	732968	480299	414066	800763	540233	186432	384245	617377	267102	770162	743726	419199	290828	640438	338474	170680	114964	198036	347863	206520	183816	145013	97635.8	125202	65445.3	3837.33	3715.65	0	207201	133103	491841	199774	321032	301703	162274	327429	289487	363560	188907	439192	404907	140327	349659	596662	285307	304429
619.831	83.1074	619.83	619.835	1.4889e+06	979292	744813	1.11931e+06	1.23488e+06	530594	0	810949	581889	1.95046e+06	1.43877e+06	1.35303e+06	819674	1.60802e+06	616865	467274	165261	342052	726823	461322	488719	196854	56220.9	152033	254411	29745.4	115917	83733.3	194439	143191	1.28568e+06	668748	1.1636e+06	780687	220591	992074	857479	842901	404461	1.36354e+06	1.09073e+06	592747	765417	1.21937e+06	607619	869823
620.333	82.3927	620.333	620.333	236443	134527	58693.4	0	445566	266332	0	191790	141636	278027	190088	190460	104780	222370	88859.2	56805.7	4320.93	36092.3	66431	60539.9	74177	0	0	0	26791.1	0	0	0	12035.5	116932	174277	91998.1	159532	132555	6691.34	132716	132125	102703	37236.9	0	0	23454.4	136565	164599	86825.7	0
620.775	96.298	620.771	620.781	201388	839.597	129264	318502	291646	0	87809.6	147136	0	337160	189598	0	7236.18	108260	0	0	18539.4	834.509	0	600.836	0	0	0	8733.83	0	0	0	0	68526.6	44823.9	62410.5	0	0	284542	7460.45	0	0	0	36849.3	84223.5	24836.7	0	104574	459447	78364.1	0
620.831	82.1024	620.827	620.833	1.45761e+06	937764	757479	1.28898e+06	1.11124e+06	515685	0	1.14794e+06	602328	1.86877e+06	1.39041e+06	1.32762e+06	721858	1.47456e+06	711510	406488	130886	363131	717461	512634	458053	236078	134599	143001	105061	44558.6	8182.12	11796.8	190820	89753.8	1.19692e+06	678909	1.10442e+06	825555	244061	923327	850466	795345	376675	1.55457e+06	1.23531e+06	545647	768244	1.20899e+06	601083	1.02125e+06
621.099	97.565	621.094	621.103	106395	0	0	0	318010	0	0	112399	0	89572.4	116707	31989.9	376531	199587	0	0	0	0	0	68815.9	0	0	0	0	341393	398052	265568	0	0	0	183968	183313	0	126865	325944	78527.2	180110	0	0	108663	0	0	128271	72354.4	0	168073
621.155	162.53	621.129	621.192	211548	54843.2	129595	1.12905e+06	1.04653e+06	587495	1.00529e+06	859404	76071.5	202278	149284	78727.5	366060	682330	581860	881791	646069	284847	243652	26147	45691.7	31673.7	237381	2076.23	72840	27071.2	191350	74486.5	148431	46135.4	8355.75	0	3333.47	61992.4	51451.2	183530	144508	121529	43890.1	868009	415709	626758	298982	135307	817229	343559
621.154	519.055	621.129	621.17	41049.2	126988	47174.3	2590.25	28166.5	84086.3	888.542	10848.9	2414.01	49187.5	139390	94208.1	83390.5	123454	419948	98186.4	186426	100218	286580	111048	214765	53837.1	66482.8	105111	2670.19	53685.2	0	96225.5	22987.5	2139.06	166897	0	135944	1616.27	1960.44	203784	110619	71481.8	43980.7	210329	33270.3	171323	98381.7	39774.9	618161	56764.4
621.331	82.5916	621.318	621.337	214929	92859	61122	0	0	0	0	0	0	411705	225113	176306	82155.5	235549	134955	145548	112893	146743	120622	61913	108344	2432.76	0	0	4139.3	0	0	0	122757	0	221567	155023	161212	183133	61996.9	151601	114316	162439	31313.4	307750	276597	31273.3	96938.6	159669	46512.1	175038
621.828	81.6461	621.828	621.837	447017	243898	126503	426570	576033	134130	0	377028	149402	585595	429173	389233	194189	408778	185135	120861	44311.7	108414	213013	121335	102991	65853.3	5849.75	0	3438.86	40204.6	0	0	51346.7	28406.9	335819	117111	293517	160812	45313.3	296562	202298	244835	90403.6	393820	344231	147458	205801	418999	164833	205117
624.627	93.9659	624.617	624.636	98046.5	119518	147866	183849	130137	11851.4	62845.4	112499	60846.1	105979	191717	56035.6	161315	152026	53473.4	45808.6	62065.3	94147.5	92272.7	37695.9	46999.3	0	10615.5	7192.4	0	0	0	0	196444	135196	43496.9	0	230790	49762.1	0	0	118196	67743.5	73842.2	239281	108253	68817	0	206698	58666	0
624.817	86.7795	624.787	624.825	91668.4	0	27841.8	478992	52495.6	216395	186473	80641.6	0	141350	40900.5	44056.9	50131.7	137121	73925.1	9716.31	0	23359.6	42858.4	29222.6	89321.8	0	0	37308.1	0	0	0	0	0	6275.26	134145	108052	74228.2	177966	83225.4	30954.5	37123.2	40336.8	0	78627.7	132338	83922.3	127116	104347	36459.1	106491
624.846	85.3072	624.844	624.848	1.37899e+07	7.81935e+06	5.67398e+06	1.08182e+07	1.05213e+07	9.73311e+06	3.17572e+06	7.30147e+06	4.72588e+06	1.82039e+07	1.22049e+07	1.31566e+07	1.80373e+07	1.25355e+07	5.52331e+06	3.53401e+06	1.54286e+06	3.00459e+06	6.45151e+06	5.90801e+06	5.56926e+06	5.2399e+06	4.38462e+06	4.964e+06	1.21015e+07	8.41092e+06	5.94089e+06	2.29877e+06	1.71412e+06	1.21494e+06	1.35047e+07	1.36623e+07	1.20197e+07	1.82352e+07	1.26164e+07	1.53165e+07	1.34459e+07	7.58495e+06	3.55446e+06	1.75078e+07	1.54783e+07	7.35575e+06	1.76803e+07	1.37467e+07	5.80633e+06	1.37944e+07
625.349	81.6987	625.345	625.355	252120	145672	71505.7	1.29389e+06	1.36239e+06	530529	1.10604e+06	859301	181606	391845	196045	348126	473545	202391	52466	71233.3	35882.3	63580	106703	154694	159818	136630	93462.8	107628	245578	109523	74194.6	45680	5807.59	20164.1	333582	392352	344739	362977	229329	433023	343163	174479	45210.4	635869	495143	146044	402255	303926	87674.9	517345
625.848	84.4439	625.848	625.852	1.5761e+06	857087	655187	1.48496e+06	1.60077e+06	1.35898e+06	486286	1.04256e+06	501879	2.37339e+06	1.32779e+06	1.83357e+06	2.40231e+06	1.49175e+06	576972	477383	149151	357678	834376	830526	806057	645657	574735	630010	1.28647e+06	845398	553722	250865	141673	91391.9	1.84845e+06	1.86389e+06	1.60136e+06	2.28358e+06	1.46311e+06	2.09004e+06	1.69201e+06	851115	360391	2.31089e+06	1.99054e+06	854900	2.26786e+06	1.57604e+06	667210	1.82021e+06
626.347	87.5086	626.346	626.36	116746	94885.3	45803.1	848403	695886	277016	693630	447285	47953.3	253964	120229	228287	1.16436e+06	874459	413474	1.54988e+06	1.12589e+06	1.35809e+06	82771.1	69412.4	76487.3	452881	369967	421024	165795	153448	5544.5	1.27171e+06	1.01359e+06	909531	8.56046e+06	8.34546e+06	7.10468e+06	2.86337e+06	2.72405e+06	2.36045e+06	487760	295762	131681	293666	337175	96993	274153	205603	104741	248395
626.814	91.3594	626.788	626.821	33393.7	30289.7	0	415044	89728.4	0	55558.1	39773.5	0	42790.7	0	31840.4	0	25777.8	100149	0	10626.1	0	35237.7	16702.1	16423.4	4861.65	0	7018.65	0	0	0	7194.78	0	0	0	36323.5	27527.9	36389.3	58655	9292.24	0	28736.4	0	40834.9	55127	44331.1	84987	38391.2	0	0
626.844	85.8877	626.84	626.85	3.47504e+06	1.93857e+06	1.41971e+06	2.75456e+06	2.55996e+06	2.37379e+06	1.02076e+06	1.89554e+06	1.14082e+06	4.50875e+06	3.06199e+06	3.20684e+06	4.48193e+06	3.24763e+06	1.44496e+06	1.70105e+06	990011	1.46385e+06	1.59852e+06	1.44458e+06	1.4044e+06	1.34469e+06	1.21753e+06	1.36595e+06	3.04562e+06	2.09869e+06	1.45509e+06	1.08818e+06	928311	752141	7.08521e+06	6.63928e+06	5.95986e+06	5.20106e+06	4.04399e+06	4.44177e+06	3.22404e+06	1.80342e+06	869390	4.13506e+06	3.70301e+06	1.82583e+06	4.21668e+06	3.47295e+06	1.44428e+06	3.29753e+06
626.989	106.041	626.988	626.993	593669	647079	369612	165669	174824	0	83595.8	94713.3	27307.8	795010	908154	426122	416612	952008	679487	143339	202587	197731	296659	159678	75926.8	0	0	0	263967	145777	121808	0	136685	124047	706519	179564	396581	424453	214010	551088	511840	904962	819509	682533	587042	471232	369683	674376	725568	470416
627.847	85.3232	627.846	627.855	279866	137137	37424.4	519004	471344	205208	437120	172472	68108.1	396498	235609	244881	336411	238168	45102.3	184745	119029	188126	113169	81040.6	96983.7	108984	80506.3	93953	211950	124910	91910.1	92503.1	0	119409	578148	497353	435361	438888	312673	318629	253472	156382	153744	924050	705433	102362	355633	285641	98477.9	686992
627.979	111.27	627.97	627.982	38406	33701.6	34596.8	49164	119018	2210.74	87645.1	41115.6	0	40903.3	51858	44248.9	214298	44594.8	21701.9	6344.14	0	0	8418.43	3992.13	0	0	0	0	0	0	0	0	0	9149.26	124622	0	0	18890.9	0	29164.4	9492.84	72811.5	43327.5	33806.8	12907.9	0	0	69738.6	40388.5	0
628.985	105.978	628.984	628.989	720745	710650	332667	0	0	0	390371	0	78008.1	1.02143e+06	1.10228e+06	486686	503291	1.18775e+06	876334	166822	167989	112394	266671	286201	321784	76766.3	24194.7	58523.6	229005	169713	153949	541.153	159909	168425	873716	275786	508476	541370	291317	703739	612714	1.23478e+06	1.03732e+06	798531	750555	548216	452363	821815	848139	587531
629.862	84.2734	629.862	629.867	570925	334425	272448	1.26816e+06	1.0809e+06	2.17272e+06	1.7699e+06	457311	122493	1.37456e+06	481902	1.35525e+06	3.71608e+06	555211	102784	273906	104839	168953	427611	759491	727693	1.35646e+06	1.07235e+06	1.38665e+06	3.1334e+06	2.45264e+06	1.91213e+06	793305	92136.7	48896.6	1.08244e+06	2.65947e+06	1.18198e+06	3.19381e+06	2.98662e+06	2.17326e+06	1.89029e+06	354978	63878.5	1.97603e+06	1.80859e+06	637048	2.67654e+06	678720	289858	1.89921e+06
630.804	86.6347	630.8	630.805	421797	25209.6	0	723842	385883	0	310063	284163	592.74	672473	362958	58521.2	274383	211440	0	0	0	0	50447.7	24147.4	0	0	19982.2	0	255984	115056	61402.5	27352.9	0	0	245740	99509.3	139215	337014	104355	104178	99901.7	119829	0	238783	144870	32463.1	344659	351551	75801.7	110481
630.858	83.5202	630.858	630.863	183298	82256.6	102600	574869	465185	720214	421513	410155	158387	485981	145793	432150	1.22026e+06	220130	123871	71413.1	435.114	56254.9	131892	191782	254742	445301	344307	482289	1.13561e+06	849656	649064	251856	35470.6	0	349428	920452	407680	1.10492e+06	1.06793e+06	761219	630468	114972	113653	655403	668812	299717	923820	292086	83813.7	639398
630.984	106.427	630.981	630.988	317817	312966	117286	0	0	0	0	0	245170	468952	490739	220362	199931	537347	387824	64027.4	40787.7	0	128979	110478	36970.1	0	0	0	88136	76126	46651.8	4643.17	33210	53622.4	359222	268506	227010	258633	200677	295410	260292	563383	475181	366374	368765	240931	210553	368936	371917	277842
632.982	108.155	632.976	632.995	60174.5	31820.4	16806.4	212297	203880	213881	237600	65665.7	0	81023.4	90229.6	33638	2009.92	80634.6	53525.3	5114.58	28586	221.195	14218.2	0	1790.06	0	0	0	244367	19049.8	0	0	0	0	28699.1	0	3524.92	28511.7	22918.8	28804.2	30295.8	85133.1	61131.5	44125.6	75797.5	793.66	147044	63159	57199.9	47584.9
634.763	87.8277	634.752	634.771	52780.9	104131	0	392886	545717	141297	354974	385644	90082.1	98386.4	101893	59733.2	0	166542	77374.5	99262.2	130746	96263.6	53600.7	23633.3	2116.44	0	0	0	0	0	188722	0	100603	125767	95602.2	0	17461.2	0	0	63122.1	0	65506.3	40888.5	243291	92265.6	54844.6	0	36628.2	74134.5	181227
634.874	85.0017	634.873	634.878	7.34865e+06	3.96305e+06	3.15523e+06	9.24228e+06	1.0456e+07	2.00666e+07	3.91712e+07	4.35092e+06	2.27431e+06	1.23468e+07	5.93845e+06	1.12447e+07	3.91177e+07	6.33122e+06	2.60928e+06	2.37733e+06	612712	1.7569e+06	4.08429e+06	6.2005e+06	6.24014e+06	1.33312e+07	1.23902e+07	1.52643e+07	4.87841e+07	5.27135e+07	4.14789e+07	1.54766e+07	679565	456827	1.08389e+07	2.53518e+07	1.01752e+07	3.38129e+07	4.44166e+07	1.956e+07	1.84038e+07	4.37332e+06	1.78496e+06	1.8549e+07	1.74629e+07	7.08411e+06	2.80207e+07	9.07392e+06	3.43131e+06	1.87447e+07
635.762	80.1491	635.753	635.768	107064	100373	23796.4	0	93602.2	0	0	179683	57943.4	92067.2	128959	37670	0	108708	33954.1	286823	179898	108337	68017.1	18113.1	2848.54	0	0	0	95513.1	0	0	0	114066	148712	60389.4	0	64710.2	46881.3	0	41141.6	33639	80191.6	54112.4	0	0	7323.76	0	74772.7	55906.5	8814.57
635.879	84.7306	635.876	635.881	625985	328629	265350	941107	805812	1.86871e+06	3.4173e+06	420391	214530	1.11225e+06	534871	1.00079e+06	3.34266e+06	560714	184405	206240	56755.5	183440	376665	578209	550225	1.24499e+06	1.13503e+06	1.34053e+06	4.28958e+06	4.64441e+06	3.58566e+06	1.36165e+06	75927.7	41041.9	866962	2.2154e+06	891124	2.91432e+06	3.81552e+06	1.66372e+06	1.58751e+06	340407	145305	1.73447e+06	1.50909e+06	591835	2.51884e+06	764490	292526	1.65331e+06
636.881	87.21	636.876	636.886	179704	79273.5	46058.2	320214	377578	579879	1.17142e+06	121807	41710.8	348308	133526	305120	1.13061e+06	208369	54589	42271.3	0	49704.6	92433.1	157890	162536	370549	346880	409888	1.33948e+06	1.48797e+06	1.12388e+06	409131	1846.25	0	300206	660956	265239	926487	1.22383e+06	555300	509916	121004	45198.7	523155	502519	197723	786642	254920	121478	526337
637.018	103.127	637.014	637.023	210243	137223	0	264578	137047	0	128337	24947.2	0	233632	215173	70954.2	106794	251021	44172.4	0	0	0	151081	8433.31	2102.34	2051.13	1395.92	0	114110	59704.1	51912.1	0	0	0	115443	6039.64	58629.4	225707	107159	210650	125936	313313	86405.5	296005	202980	52613.5	187140	275283	78148.4	133900
638.782	93.1748	638.782	638.782	109753	80703	4896.14	0	76299.9	308846	0	94208.3	140207	122398	128126	55839.3	0	103582	76934.2	0	67557.6	50075.7	47083.2	0	0	0	0	0	27442.2	0	0	1967.1	38117.8	17912.8	0	0	0	202736	33402.8	0	2295.7	71063	259263	166358	14771.5	3342.2	0	37518.3	6024.76	0
639.012	102.921	639.002	639.016	125621	89446.7	0	0	51058.3	0	13041.2	28307.1	0	218506	194929	68952.9	399228	311459	47481.3	63232.5	16038	21146	46233.1	0	4056.6	29407.7	26049.6	35476.1	70586.3	76030.8	40079.5	171978	36086.8	52655.1	717397	647951	504670	367001	321874	247616	148084	156310	49161.1	403334	181635	75929.4	183692	282709	144921	198669
639.78	81.5441	639.777	639.782	221602	186710	120060	148556	258196	6545.14	0	297384	169870	190098	253525	103543	0	274880	138338	88711.9	74484.3	97526.2	139098	6026.51	0	0	0	0	0	0	0	0	81397.4	62723.5	58107.3	4122.34	24546.9	0	0	20293.4	18887.9	89063.5	106051	44490.4	88309.7	3508.76	0	76350.6	44326.1	4439.8
640.779	82.6562	640.775	640.78	166073	93396.5	76961.6	0	21504.4	0	29243.8	286924	118658	83300.8	188121	35351.8	5479.95	202396	67027.1	3680.39	31669.5	135678	72325.6	1579.72	3550.91	0	0	0	0	0	0	3100.8	44051.5	50671.2	39574.9	0	1506.69	0	0	0	11245.2	105722	48459.6	0	70678	26318.8	3662.41	100305	35013.5	0
640.833	86.5395	640.83	640.837	326235	0	0	711350	621498	0	990569	61754.1	0	548067	230802	72619.2	911827	126380	0	0	0	0	0	0	0	0	2154.85	0	1.30021e+06	1.09267e+06	190876	0	0	0	144824	153529	100868	840716	714322	163113	127300	110789	0	399244	224680	0	686762	322922	0	247368
643.796	86.9021	643.787	643.797	318908	265757	113747	103852	161399	0	32670.5	267404	159294	278839	336123	170549	0	433854	115105	57909.4	54396.5	78331.2	114224	76650	2818.56	0	0	0	0	0	0	0	74688.6	38928.2	123881	0	45442.5	8408.1	1760.8	19496.4	34273.7	124755	84035.6	99813.8	74883.4	14006.4	0	151688	101707	21148.8
644.795	82.0576	644.787	644.797	499060	372541	195015	627643	0	281403	0	721997	308332	414706	508350	186690	12037.4	459081	300263	135176	112697	138326	188408	38124.7	24033.5	0	0	1409.34	32900.7	0	0	0	154056	146023	284790	60821.3	95480	518851	120533	77256.8	55586.8	301963	268197	154827	106586	40235.5	200346	284660	182540	94823.7
645.794	81.8268	645.791	645.796	298406	194683	164266	0	0	0	0	325588	164637	270819	358408	152914	0	360108	162446	63225.1	84665.6	76435.2	131430	0	0	48239.5	0	0	0	0	0	0	81232.1	63788.8	183682	157477	63239.7	0	4615.64	122764	37690.7	137116	55187.2	105128	30706.7	142167	0	172478	68508.9	42022.1
647.046	101.024	647.045	647.051	240281	85641.3	0	12171.2	0	0	46228.5	0	0	275733	236165	59129.2	180236	382768	0	0	0	0	38777.1	67283.9	0	122128	0	0	146970	141157	78157.8	0	0	0	236563	145215	110507	250801	149856	235627	181289	266035	0	426777	272939	76507.8	251169	297041	18580.8	214218
647.926	80.5131	647.924	647.929	147995	30463.9	0	186022	127360	0	0	156613	13119	16960.9	23576.1	0	30822	30953.4	0	204797	135164	189229	232541	91781.5	109769	91658.5	133769	70355.8	70339.3	0	0	0	163052	91855.9	179061	65730.9	168282	52512.6	42193.5	73884.4	87163.2	39797.6	3394.52	67895.7	84477.5	634.125	31771.9	95705.3	0	90751.5
648.81	84.076	648.809	648.825	514706	411325	245146	422038	372405	54959.8	151172	596452	276719	602231	575688	342657	102838	551387	270817	139076	81310.5	125911	266668	90601.9	85805.9	0	0	0	47783.5	0	0	0	88669	62121.1	322788	222840	278469	130527	0	210804	204899	267529	97099.6	353490	224531	79753.9	123099	392868	176709	257729
649.147	108.862	649.146	649.156	84489.1	0	0	0	0	0	27028	0	0	70818.4	71022.4	675.971	68494.5	92375.3	0	0	0	18233.7	0	0	0	0	0	0	19911.5	45666.3	0	17533	0	2186.96	107616	152382	58681.2	34860.7	0	38784.9	88969.5	27450.9	0	15583.4	38841.2	2717.11	0	47651.1	0	84238.2
649.81	82.6734	649.81	649.81	797882	521448	287545	610498	440801	285906	38743.4	563522	373511	859963	749968	433994	136874	750091	349042	203301	120092	184730	306401	138202	146561	74508.2	2621.5	63441.5	10829.9	13144.3	0	0	103025	90413.2	390589	132362	330923	196780	73281.8	282903	188624	369806	211666	468858	384280	147822	176583	517704	258341	236298
649.923	81.9283	649.923	649.923	82429.5	16328.1	0	0	79044.6	0	0	0	0	88573.9	32943.7	0	0	72641.1	2904.66	111335	58823.1	100856	119855	116476	31378	96420	74490.1	35074.9	0	0	0	0	82664.2	39783.6	59890.1	0	0	0	0	0	119757	17485.8	0	79965.9	27520.3	0	8358.26	40863.4	3246.98	55868.4
650.809	83.5964	650.803	650.816	252813	166203	162358	438683	339114	4442.79	380462	202615	171365	364793	298044	207336	93216.2	388294	117448	55167.9	45192.5	99407.5	113858	48742.8	69671.8	0	587.595	0	79367.6	0	0	0	62290.1	29510.5	184493	37601.8	167090	143433	0	127958	108483	146759	77922.5	192154	129301	94717.8	24706.4	255715	164512	99335.5
652.717	84.067	652.717	652.722	265959	305869	290601	126678	0	271235	0	356519	287895	37585.1	345944	47351.8	12071.6	315760	399697	206276	327684	198633	63822.2	127673	110751	0	0	0	0	0	0	0	288314	299985	63800	159197	46769.9	44835.8	17797.8	28847.6	45536.3	163305	230170	58720.2	70038.5	42134.5	2327.36	127780	196245	51008.8
653.826	81.7961	653.823	653.828	803383	472578	307950	955235	799156	366370	0	726847	299920	1.15106e+06	773386	787659	513448	728636	233024	219819	203314	254736	373548	257097	285133	155612	96692.3	132047	103997	74419.1	3622.27	0	77627.6	22221.2	753737	429463	666471	479415	189297	703770	572324	461205	149606	943196	774499	290315	511925	672278	283713	610153
654.326	83.1833	654.325	654.33	161904	120065	48126.1	145169	0	0	0	139878	29666.1	184018	93201.4	115724	41789.1	87635.5	13420.5	29256	0	2252.17	70411.2	24992.4	21044.6	1869.88	0	0	0	262.579	0	932.154	6093.22	0	108553	104066	68108.2	23084.4	3478.68	118941	117273	57563.4	10881.9	120224	100822	33945.1	89971	78574.8	12581.1	64076.1
654.715	83.8483	654.709	654.73	360001	504854	241879	367963	163721	33099.3	0	297496	601535	395838	543670	134314	81541	474032	473494	204821	506591	273143	102797	93853.2	25946	29455.8	0	1726.67	6352.15	0	0	0	432528	457369	141193	41502.9	87281	46575	43491.7	55322	69534.8	244890	356231	74516.5	72334.8	65725.3	42120.2	211462	326431	91717.2
654.823	83.2939	654.818	654.829	744711	480224	344131	739921	661222	339818	215797	501741	275347	1.09131e+06	664254	729120	449138	753537	356099	227703	64642.4	200110	369841	245172	263448	151706	124788	122863	168160	19392.1	0	0	56203.3	36493	746980	421693	645180	485713	217243	602706	513543	432113	205812	902641	692789	252609	553403	674034	304861	597514
654.897	96.3052	654.896	654.901	111865	128547	0	346722	147289	0	0	0	0	177282	119316	66175.6	0	262788	61270.6	0	1519.88	889.808	56259.6	2005.14	0	31671.4	0	0	0	0	0	0	0	0	0	0	0	187929	0	86699.9	0	146009	0	88934.2	0	93170.4	210947	187715	0	0
655.327	82.0484	655.327	655.327	135685	94192.3	46963.2	110339	0	117321	0	228348	0	212863	128044	89915.3	34463.9	93788.4	31139.7	87397.1	44687.1	94314.5	41672.3	53964.4	9191.22	0	2159.89	3755.56	3492.29	0	0	0	53255.7	23959.5	114992	61089	16230.4	83855	0	81994.4	96634.3	66578.9	0	142313	139121	16135.9	96793.3	113936	2026.39	109768
655.822	81.5729	655.822	655.827	205799	95264.3	68873.1	340053	344196	135469	54002.6	214466	51101.7	339577	197825	192437	149762	215142	84377.4	33255.6	12901.2	107747	132226	62849.5	49963.9	9786.37	0	0	0	7757.59	0	0	54644.6	8524.89	222119	86551.5	212738	190296	89362.7	168027	142405	182757	25415.6	256808	244127	45698.9	128469	215104	68972.2	187877
656.712	82.355	656.703	656.715	179440	289061	174355	383345	257136	51233.1	183569	217541	339454	149729	390438	220461	9818.21	286941	345379	154611	312578	140989	146141	66414.4	106855	0	0	2090.34	0	0	0	0	272187	328311	94943.6	17080	43792.6	15042.1	14920.8	34256	33562	163897	274587	102197	80558	63253.8	71933.2	149935	144580	96360.9
657.954	80.4275	657.954	657.959	187074	44346.4	0	283116	215695	0	220229	373345	0	220474	64839	10506	200940	69634.2	0	231644	94042.2	209091	242527	212737	168655	352607	299243	324820	111799	93897	0	201426	90531.3	57486.2	206464	363972	140409	179631	70695.5	91843.6	246499	62421.3	0	217097	204192	74881.5	159017	101586	0	237814
658.709	79.527	658.709	658.71	69395.9	66789.7	116150	0	156568	0	0	343381	121391	0	213358	0	0	131037	65699.9	48339.7	90069.8	26429.3	54705	0	34164.4	13746	5295.16	4015.75	185.991	0	0	134.029	79243.4	103758	47346.7	60325.9	65779.8	17592.8	0	25956.2	0	41320.8	34648.4	0	0	12195.4	0	92150.8	56096.6	12609.7
658.841	83.8173	658.841	658.841	750638	376720	326191	1.35894e+06	1.12227e+06	1.21227e+06	187571	555962	288687	1.4254e+06	561570	1.13471e+06	1.58669e+06	697015	186063	226981	58304.8	127167	423767	505732	480454	442451	305550	387389	770996	456696	278225	132001	53444.5	7841.4	1.0452e+06	1.23197e+06	1.05335e+06	1.45085e+06	939940	1.40018e+06	1.13334e+06	438140	124150	1.53439e+06	1.32172e+06	483366	1.44218e+06	799574	300851	1.31151e+06
659.84	83.349	659.836	659.841	449042	228945	223362	650007	1.05223e+06	709393	326500	459998	115893	866792	361178	752584	979056	490399	164304	165634	15401	85915.8	280097	321851	313683	267844	202564	244736	516966	227879	164679	78859.8	0	137467	587724	835865	643467	1.04236e+06	634058	937948	689149	301087	75821.7	1.01815e+06	894383	327973	928462	480811	198069	839946
662.748	81.6039	662.743	662.748	973116	792759	513372	579908	474257	184527	32282.8	709172	800918	682084	1.21032e+06	369575	95389.1	1.11541e+06	815663	280586	534487	347597	502300	86880	41527.2	95231.1	68858	82837.1	0	0	0	0	502015	466964	339627	47089.3	308905	49162.2	127783	134416	121010	629873	522130	169348	138455	91704.8	253032	631367	450775	168647
663.821	86.8956	663.803	663.835	15481.7	11253.2	0	297201	314833	28990.4	337487	240381	0	0	0	0	0	0	2752.91	0	0	2848.62	0	0	0	0	13323.6	0	0	0	0	0	1589.71	765.249	0	0	11063.8	43839.6	0	18795.8	0	0	0	517.534	0	8168.59	0	0	0	0
663.856	83.8575	663.853	663.856	404824	193378	198442	1.4824e+06	1.68172e+06	2.25225e+06	2.06294e+06	656645	93654.4	1.09153e+06	280866	1.00527e+06	3.17647e+06	382706	90371.9	150292	90230.1	109449	281184	547336	559885	1.14741e+06	826197	1.1439e+06	2.81983e+06	2.27028e+06	1.72659e+06	615429	13516.8	5476.03	857287	2.42963e+06	992410	2.80211e+06	2.84447e+06	1.87206e+06	1.60158e+06	250419	60886.5	1.69817e+06	1.6374e+06	552915	2.33699e+06	576821	204654	1.75247e+06
664.743	80.8883	664.74	664.748	1.25608e+06	1.08608e+06	693428	1.13704e+06	735187	161807	90823.7	1.03047e+06	1.00374e+06	919040	1.53995e+06	438148	76399.7	1.42198e+06	1.05379e+06	392301	725702	482936	634439	184804	67218.5	71840.6	30579.2	26446	115462	2471.35	0	27615.8	707089	643126	420127	86049.1	303179	111734	126373	160969	169765	714605	661980	349276	220497	303728	192341	795084	603175	124173
664.854	83.0069	664.85	664.861	108468	117824	0	591757	678575	854749	738295	164289	41848.6	341831	118258	318885	1.11711e+06	157533	0	74013.1	0	27665.3	76816.9	193472	223344	382439	309635	413500	984982	744032	575818	223228	3918.03	224.419	276659	760218	344282	970809	1.02382e+06	626435	541790	109265	23219.6	792433	669729	144916	861917	171242	97900.8	678736
666.741	83.8288	666.74	666.756	563699	460490	272284	380713	381145	131874	89887.7	536321	445084	400779	645242	214498	147619	599186	512795	149775	313920	167119	272553	84240.3	77044.5	0	0	401.949	0	0	0	0	255009	277796	190122	35520	91192.8	97161.7	17790.9	61529.8	69413.6	349572	307357	123315	106588	57652	206673	342775	228969	48624.6
668.747	88.8636	668.729	668.759	170514	73659.6	0	113678	259391	227961	82829.5	217053	139498	0	132993	32348.5	0	144051	79838.8	47223.6	48409.3	35801.4	60785.2	8724.54	50719	12085.4	11721.5	0	0	26750.5	0	0	73128.7	97708.4	0	127442	64462.5	23499	0	61015.4	32139.8	44168.3	64916.1	31909.3	234607	38242.9	22871.7	78212.1	29203	8189.07
672.774	82.1495	672.774	672.78	2.7303e+06	2.02381e+06	1.29158e+06	2.06991e+06	1.44689e+06	457006	159434	2.27459e+06	1.68456e+06	2.44347e+06	3.18933e+06	1.39352e+06	365430	2.93484e+06	1.72014e+06	668304	773151	737158	1.22986e+06	478534	440209	123114	161703	124231	95168.7	145183	0	0	785472	706117	1.47486e+06	300289	1.11654e+06	470638	144759	710698	680881	1.63204e+06	1.17481e+06	1.15148e+06	923184	626149	571283	1.9957e+06	1.18695e+06	727995
[truncated: 1,582 more rows]
[truncated: 17 more columns]

## Sheet: C18
mz	time	mz.min	mz.max	E20-1-2.cdf	E20-1-4.cdf	E20-1-6.cdf	E21061-2.cdf	E21061-4.cdf	E21061-6.cdf	E21081-2.cdf	E21081-4.cdf	E21081-6.cdf	E40-2.cdf	E40-4.cdf	E40-6.cdf	E60-2.cdf	E60-4.cdf	E60-6.cdf	E61-2.cdf	E61-4.cdf	E61-6.cdf	E62-2.cdf	E62-4.cdf	E62-6.cdf	E63-2.cdf	E63-4.cdf	E63-6.cdf	E64-2.cdf	E64-4.cdf	E64-6.cdf	E66-2.cdf	E66-4.cdf	E66-6.cdf	N12-2.cdf	N12-4.cdf	N12-6.cdf	N13-2.cdf	N13-4.cdf	N13-6.cdf	N14-2.cdf	N14-4.cdf	N14-6.cdf	N15-2.cdf	N15-4.cdf	N15-6.cdf	N16-2.cdf	N16-4.cdf	N16-6.cdf	N17-2.cdf
[truncated: 3,128 more rows]
[truncated: 17 more columns]
